# Supplementary material for: A genome-wide association study identifies a novel candidate locus at the DLGAP1 gene with susceptibility to resistant hypertension in the Japanese population
Source: Sci Rep. 2021 Sep 30;11:19497. doi: 10.1038/s41598-021-98144-z (PMC8484335; doi:10.1038/s41598-021-98144-z)
Supplement: Supplementary file 2 — Supplementary Information 2. [file 41598_2021_98144_MOESM2_ESM.xlsx]

## Sheet: TOC
A genome-wide association study identifies a novel candidate locus at the DLGAP1 gene with susceptibility to resistant hypertension in the Japanese population
Yasuo Takahashi1, Keiko Yamazaki1, 2, Yoichiro Kamatani3, Michiaki Kubo4, Koichi Matsuda5, Satoshi Asai1, 6
1Division of Genomic Epidemiology and Clinical Trials, Clinical Trials Research Center, Nihon University School of Medicine, Tokyo, Japan. 2Laboratory for Genotyping Development, RIKEN Center for Integrative Medical Sciences, Yokohama, Japan. 3Laboratory of Complex Trait Genomics, Department of Computational Biology and Medical Sciences, Graduate School of Frontier Sciences, The University of Tok…
Supplementary Tables:
Supplementary Table S1. Genes in 500-kb flanking region of lead SNP.
Supplementary Table S2. Functional annotation for 19 variants associated with resistant hypertension using HaploReg v4.1.
Supplementary Table S3. eQTL analysis of 19 variants associated with resistant hypertension using HaploReg v4.1.
Supplementary Table S4. Summary of the eQTL variants correlated with the resitant hypertension signals using GTEx.
Supplementary Table S5. Results of gene-based association analysis.
Supplementary Table S6. Thirty-five significant pathways identified by VEGAS2Pathway.
Supplementary Table S7. Results of current GWAS for SNPs previously reported to be associated with resistant hypertension.
Supplementary Table S8. Results of current GWAS for SNPs previously reported to be associated with blood pressure phenotypes in GWAS Catalog.
Supplementary Table S9. Results of current GWAS for SNPs previously reported to be associated with hypertension in GWAS Catalog.
Supplementary Table S10. Validation study using a multi-ethenic GWAS at resistant hypertension-associated SNPs in current GWAS.
Supplementary Table S11. Prescription rate for each class of antihypertensive drugs in 25,450 patients.
Supplementary Table S12. Medications and classes used in defining resistant hypertension status.

## Sheet: ST1
Supplementary Table S1. Genes in 500-kb flanking region of lead SNP.
Genes within ±500kb of the lead SNP were retrieved from the NCBI SNP database (dbSNP) build 154. "Coordinates of region examined" shows the coordinates used to retrieve the genes. SNP, single-nucleotide polymorphism; Chr; chromosome, Position, physical position of human genome version of GRCh38.
Lead SNP				Genes in 500-kb flanking region of lead SNP
dbSNP ID	Chr	Position (bp)	Nearest gene	Coordinates of region examined	Genes
rs4072037	1	155192276	MUC1	chr1: 154692276-155692275	KCNN3, LOC105371449, PMVK, PBXIP1, PYGO2, LOC101928120, SHC1, CKS1B, MIR4258, FLAD1, LENEP, ZBTB7B, DCST2, DCST1, DCST1-AS1, ADAM15, EFNA4, EFNA3, EFNA1, SLC50A1, DPM3, HMGN2P18, KRTCAP2, TRIM46, MUC1, MIR92B, THBS3, THBS3-AS1, MTX1, GBAP1, MTX1P1, GBA, FAM189B, SCAMP3, CLK2, HCN3, PKLR, FDPS, RUSC1-AS1, RUSC1, ASH1L, MIR555, RNU6-106P, RNU6-1297P, POU5F1P4, ASH1L-AS1, LOC101929703, LOC284620, DA…
rs2075571	1	155204315	THBS3	chr1: 154704315-155704314	KCNN3, LOC105371449, PMVK, PBXIP1, PYGO2, LOC101928120, SHC1, CKS1B, MIR4258, FLAD1, LENEP, ZBTB7B, DCST2, DCST1, DCST1-AS1, ADAM15, EFNA4, EFNA3, EFNA1, SLC50A1, DPM3, HMGN2P18, KRTCAP2, TRIM46, MUC1, MIR92B, THBS3, THBS3-AS1, MTX1, GBAP1, MTX1P1, GBA, FAM189B, SCAMP3, CLK2, HCN3, PKLR, FDPS, RUSC1-AS1, RUSC1, ASH1L, MIR555, RNU6-106P, RNU6-1297P, POU5F1P4, ASH1L-AS1, LOC101929703, LOC284620, DA…
rs3732103	2	11172098	PQLC3	chr2: 10672098-11672097	NOL10, RN7SL832P, ATP6V1C2, RNU7-138P, LOC105373428, PDIA6, RNU7-176P, LINC01954, KCNF1, FLJ33534, RPL6P4, C2orf50, SLC66A3(PQLC3), ROCK2, RNU6-1081P, AIDAP1, PPIAP60, LINC00570, LOC105373429, E2F6, GREB1, RNA5SP84, MIR4429, TRG-CCC7-1, RNU2-13P, RNA5SP85, RN7SL674P, NTSR2, CDK8P1
rs7625237	3	53247249	TKT	chr3: 52747249-53747248	NEK4, LOC101059924, ITIH1, ITIH3, ITIH4, ITIH4-AS1, STIMATE-MUSTN1, MUSTN1, STIMATE, MIR8064, SFMBT1, SERBP1P3, RFT1, PRKCD, TKT, LOC107986087, DCP1A, SNORD38C, LOC105377094, RPS25P4, CACNA1D
rs3774427	3	53531601	CACNA1D	chr3: 53031601-54031600	SFMBT1, SERBP1P3, RFT1, PRKCD, TKT, LOC107986087, DCP1A, SNORD38C, LOC105377094, RPS25P4, CACNA1D, CHDH, IL17RB, ACTR8, SELENOK, LOC105377095
rs253447	5	142412468	SPRY4	chr5: 141912468-142912467	DELE1, PCDH12, RNF14, GNPDA1, MRPL11P2, LOC105378204, NDFIP1, LOC107986455, SPRY4, SPRY4-IT1, SPRY4-AS1, RPS12P10, FGF1, LINC01844, ARHGAP26, ARHGAP26-AS1
rs77163128	7	46063047	IGFBP3	chr7: 45563047-46563046	ADCY1, SEPTIN7P2, GTF2IP13, RNU6-241P, LOC730234, LOC112267918, LOC112267911, CICP20, SEPTIN14P7, RNU6-326P, IGFBP1, IGFBP3, LOC102723446, RNU7-76P, LOC105375264, FTLP15, TTC4P1, ZNF619P1, LOC105375265, LOC105375266
rs79549409	7	151157081	GBX1	chr7: 150657081-151657080	EIF2AP3, GIMAP2, GIMAP1-GIMAP5, GIMAP1, GIMAP5, GIMAP3P, BET1P1, LOC105375566, TMEM176B, TMEM176A, LOC105375567, AOC1, KCNH2, NOS3, ATG9B, ABCB8, ASIC3, CDK5, SLC4A2, FASTK, TMUB1, AGAP3, LOC107986862, GBX1, ASB10, IQCA1L, ABCF2-H2BE1, H2BE1, ABCF2, CHPF2, MIR671, SMARCD3, NUB1, WDR86, WDR86-AS1, CRYGN, MIR3907, RN7SL76P, RHEB, ETF1P2, PRKAG2
rs4247284	8	94647408	ESRP1	chr8: 94147408-95147407	CDH17, RPL6P23, LOC105375648, GEM, LOC107986896, RPS4XP10, RAD54B, FSBP, VIRMA, LOC101926977, LOC100286997, LOC100288748, ESRP1, RPS15AP26, DPY19L4, INTS8, CCNE2, LOC100128548, NDUFAF6, TP53INP1, RNU6-1209P, MIR3150BHG, MIR3150B, MIR3150A, PLEKHF2
rs62525059	8	142901545	CYP11B2	chr8: 142401545-143401544	TSNARE1, ADGRB1, MROH4P, ARC, LOC101928087, JRK, PSCA, LY6K, LNCOC1, THEM6, SLURP1, LYPD2, LYNX1-SLURP2, SLURP2, LYNX1, LY6D, GML, ZNHIT1P1, CYP11B1, CYP11B2, LOC105375794, LY6E-DT, CDC42P3, LY6E, C8orf31, LOC105375795, AK3P2, RPS26P36, LY6L, LY6H, LOC107986906, GPIHBP1, ZFP41, GLI4, MINCR, ZNF696, TOP1MT, RNU6-220P, RHPN1-AS1, RHPN1
rs10833346	11	20522091	PRMT3	chr11: 20022091-21022090	NAV2, NAV2-AS2, LOC107984418, DBX1, LOC105376583, HTATIP2, PRMT3, LOC105376584, HMGB1P40, SLC6A5, NELL1, LOC105376586, LOC105376585, RNA5SP336
rs9787901	11	45674603	CHST1	chr11: 45174603-46174602	PRDM11, SYT13, LINC02696, LINC02687, LOC105376654, HMGN2P37, LOC105376655, LOC105376656, CHST1, MIR7154, LOC100507384, LINC02690, LINC02716, SLC35C1, CRY2, MAPK8IP1, C11orf94, PEX16, LARGE2, PHF21A, LOC105376661, FBLIM1P2, LOC101928894
rs200741614	12	83369808	LOC105369874	chr12: 82869808-83869807	TMTC2, RNU6-977P, RPL6P25, LOC105369874
rs11619475	13	48151713	MED4	chr13: 47651713-48651712	LOC105370196, NAP1L4P3, RPL27AP8, LINC00444, LINC00562, SUCLA2, NUDT15, MED4, MED4-AS1, LOC105370198, POLR2KP2, ITM2B, RB1-DT, RB1, PPP1R26P1, PCNPP5, LOC112268118, LPAR6, RCBTB2, LOC105370201, LINC00462, LOC105370202
rs73324844	17	61064318	BCAS3	chr17: 60564318-61564317	LINC01999, RPSAP66, PPM1D, RNU6-623P, BCAS3, RN7SL606P, RPL36AP46, KRT18P61, HMGN1P28, RN7SL448P, RPL23AP74, LOC107984992, LOC101927855, TBX2-AS1, TBX2, LINC02875, TBX4
rs1442386	18	3938439	DLGAP1	chr18: 3438439-4438438	TGIF1, LOC105371965, GAPLINC, DLGAP1, RN7SL39P, LOC100419892, DLGAP1-AS1, DLGAP1-AS2, LOC105371967, LOC107985137, DLGAP1-AS3, MIR6718, RNU6-831P, DLGAP1-AS4, GAPDHP66, DLGAP1-AS5
rs117652372	18	55607167	TCF4	chr18: 55107167-56107166	LINC01929, RNA5SP459, TCF4, TCF4-AS1, MIR4529, LOC105372126, RPL21P126, LOC105372130, LINC01415, LOC107985183, LOC105372131, LINC01416, LOC107985164, LOC642484, LINC01905, LINC01539
rs2212606	21	38673016	ERG	chr21: 38173016-39173015	LOC100288590, DSCR10, KCNJ15, SPATA20P1, LOC105372801, LINC01423, LOC107985513, ERG, SNRPGP13, LOC105372802, LINC00114, LOC107985480, ETS2, LOC101928398, LOC400867, RPSAP64, LINC01700, LOC102724740, LOC105372803, LOC107985484, RPL23AP12, PCBP2P1
rs78813487	22	17007603	GAB4	chr22: 16507603-17507602	CHEK2P4, LOC100422375, KCNMB3P1, CCT8L2, FABP5P11, TPTEP1, SLC25A15P5, LOC112268292, PARP4P3, ANKRD62P1-PARP4P3, ANKRD62P1, VWFP1, LINC01665, XKR3, HSFY1P1, GPM6BP3, ZNF402P, MTND1P17, IGKV2OR22-4, IGKV2OR22-3, IGKV3OR22-2, IGKV1OR22-1, GAB4, LOC100419811, VN1R9P, CECR7, IL17RA, RPL31P62, TMEM121B, LINC01664, HDHD5, HDHD5-AS1, ADA2, RPL32P5, LOC107985573, FAM32BP, CECR3, RN7SL843P

## Sheet: ST2
Supplementary Table S2. Functional annotation for 19 variants associated with resistant hypertension using HaploReg v4.1.
Lead SNP	Promoter histone marks	Enhancer histone marks	DNAse	Proteins bound	Motifs changed	Selected eQTL hits	RefSeq genes	dbSNP
rs4072037	6 tissues	7 tissues	GI,PANC,CRVX	POL2	DMRT5,Myb,TAL1	75	MUC1	synonymous
rs2075571					12 altered motifs	30 hits	THBS3	intronic
rs3732103						17 hits	PQLC3	intronic
rs7625237	LNG	BLD, CRVX			Ik-1,LUN-1	4 hits	TKT	intronic
rs3774427		ESC, IPSC, GI			DBP,HNF4		CACNA1D	intronic
rs253447		6 tissues			AP-1		87kb 5' of SPRY4
rs77163128					10 altered motifs		142kb 5' of IGFBP3
rs79549409					GR_disc5;LF-A1;Maf_known3;T3R;ZBRK1		GBX1	intronic
rs4247284			GI				ESRP1	intronic
rs62525059					11 altered motifs	2 hits	9kb 3' of CYP11B2
rs10833346							13kb 3' of PRMT3
rs9787901					Gmeb1	4 hits	9kb 5' of CHST1
rs200741614					18 altered motifs		91kb 3' of LOC105369874
rs11619475	BLD	4 tissues	6 tissues			1 hits	57kb 5' of MED4
rs73324844		8 tissues			8 altered motifs		BCAS3	intronic
rs1442386					GCM	1 hits	DLGAP1	intronic
rs117652372					Irf_known2; Mef2_known5		TCF4	intronic
rs2212606		BRN, MUS	BRN		Mrg1::Hoxa9_1; Mrg_1; Tgif1_1; Zfp691	1 hits	11kb 5' of ERG
rs78813487	4 tissues		4 tissues	E2F6	6 altered motifs		GAB4	intronic

## Sheet: ST3
Supplementary Table S3. eQTL analysis of 19 variants associated with resistant hypertension using HaploReg v4.1.
SNP, single-nucleotide polymorphism (rsID of top variant); PMID, PubMed identifier.
SNP	Data set	PMID	Tissue	Correlated gene	P value
rs4072037	GTEx2015_v6	25954001	Adipose_Subcutaneous	GBAP1	2.72352e-18
	GTEx2015_v6	25954001	Adipose_Subcutaneous	RP11-263K19.4	5.45489e-06
	GTEx2015_v6	25954001	Adipose_Visceral_Omentum	GBA	1.9886e-06
	GTEx2015_v6	25954001	Adipose_Visceral_Omentum	GBAP1	1.20959e-14
	GTEx2015_v6	25954001	Artery_Aorta	GBAP1	7.87992e-25
	GTEx2015_v6	25954001	Artery_Coronary	GBAP1	8.02287e-07
	GTEx2015_v6	25954001	Artery_Tibial	GBAP1	7.92927e-25
	GTEx2015_v6	25954001	Brain_Cerebellar_Hemisphere	EFNA1	6.34644e-07
	GTEx2015_v6	25954001	Brain_Cerebellar_Hemisphere	THBS3	6.69663e-07
	GTEx2015_v6	25954001	Brain_Cerebellum	EFNA1	8.599e-07
	GTEx2015_v6	25954001	Brain_Cerebellum	THBS3	5.2442e-06
	GTEx2015_v6	25954001	Brain_Cortex	GBAP1	4.71859e-08
	GTEx2015_v6	25954001	Breast_Mammary_Tissue	GBAP1	1.07668e-13
	GTEx2015_v6	25954001	Breast_Mammary_Tissue	THBS3	5.79503e-06
	GTEx2015_v6	25954001	Cells_EBV-transformed_lymphocytes	GBAP1	6.93425e-12
	GTEx2015_v6	25954001	Cells_Transformed_fibroblasts	GBAP1	5.1589e-22
	GTEx2015_v6	25954001	Colon_Sigmoid	GBAP1	2.42806e-08
	GTEx2015_v6	25954001	Colon_Transverse	GBAP1	1.51169e-15
	GTEx2015_v6	25954001	Colon_Transverse	RP11-263K19.4	1.77118e-08
	GTEx2015_v6	25954001	Colon_Transverse	THBS3	2.90407e-09
	GTEx2015_v6	25954001	Esophagus_Gastroesophageal_Junction	GBAP1	5.52423e-12
	GTEx2015_v6	25954001	Esophagus_Mucosa	GBA	3.65204e-18
	GTEx2015_v6	25954001	Esophagus_Mucosa	GBAP1	9.83618e-23
	GTEx2015_v6	25954001	Esophagus_Mucosa	MUC1	2.60915e-11
	GTEx2015_v6	25954001	Esophagus_Mucosa	RP11-263K19.4	2.33711e-10
	GTEx2015_v6	25954001	Esophagus_Mucosa	THBS3	1.45012e-10
	GTEx2015_v6	25954001	Esophagus_Muscularis	GBAP1	1.46946e-19
	GTEx2015_v6	25954001	Heart_Atrial_Appendage	GBAP1	1.09977e-09
	GTEx2015_v6	25954001	Heart_Left_Ventricle	GBAP1	6.48433e-19
	GTEx2015_v6	25954001	Liver	GBAP1	1.44263e-06
	GTEx2015_v6	25954001	Lung	GBAP1	9.12294e-22
	GTEx2015_v6	25954001	Lung	THBS3	2.08574e-07
	GTEx2015_v6	25954001	Muscle_Skeletal	THBS3	3.46186e-06
	GTEx2015_v6	25954001	Nerve_Tibial	GBA	4.31111e-06
	GTEx2015_v6	25954001	Nerve_Tibial	GBAP1	2.42474e-14
	GTEx2015_v6	25954001	Nerve_Tibial	HCN3	2.33802e-08
	GTEx2015_v6	25954001	Pancreas	GBAP1	8.20114e-14
	GTEx2015_v6	25954001	Pancreas	THBS3	3.19396e-06
	GTEx2015_v6	25954001	Prostate	GBAP1	1.31174e-10
	GTEx2015_v6	25954001	Skin_Not_Sun_Exposed_Suprapubic	FAM189B	5.59943e-06
	GTEx2015_v6	25954001	Skin_Not_Sun_Exposed_Suprapubic	GBAP1	6.52628e-07
	GTEx2015_v6	25954001	Skin_Not_Sun_Exposed_Suprapubic	RP11-263K19.4	5.51308e-06
	GTEx2015_v6	25954001	Skin_Not_Sun_Exposed_Suprapubic	THBS3	1.4598e-05
	GTEx2015_v6	25954001	Skin_Sun_Exposed_Lower_leg	RP11-263K19.4	3.21723e-06
	GTEx2015_v6	25954001	Small_Intestine_Terminal_Ileum	GBAP1	3.03142e-06
	GTEx2015_v6	25954001	Spleen	GBAP1	1.51415e-10
	GTEx2015_v6	25954001	Spleen	THBS3	1.51926e-06
	GTEx2015_v6	25954001	Stomach	GBAP1	9.67433e-10
	GTEx2015_v6	25954001	Stomach	THBS3	1.35895e-06
	GTEx2015_v6	25954001	Testis	MUC1	1.34156e-05
	GTEx2015_v6	25954001	Testis	THBS3	6.26101e-06
	GTEx2015_v6	25954001	Thyroid	FAM189B	4.32734e-07
	GTEx2015_v6	25954001	Thyroid	GBA	1.27335e-06
	GTEx2015_v6	25954001	Thyroid	GBAP1	1.95013e-33
	GTEx2015_v6	25954001	Thyroid	RP11-263K19.4	1.8841e-07
	GTEx2015_v6	25954001	Thyroid	THBS3	3.55379e-13
	GTEx2015_v6	25954001	Whole_Blood	GBAP1	1.30103e-05
	GTEx2015_v6	25954001	Whole_Blood	RP11-263K19.4	4.53764e-23
	GTEx2015_v6	25954001	Whole_Blood	RP11-263K19.6	8.99926e-09
	GTEx2015_v6	25954001	Whole_Blood	THBS3	2.62001e-29
	Lappalainen2013	24037378	Lymphoblastoid_EUR_exonlevel	ENSG00000143537.8_155025893_155025969	9.66169e-08
	Lappalainen2013	24037378	Lymphoblastoid_EUR_exonlevel	ENSG00000143537.8_155026386_155026464	5.46313e-07
	Lappalainen2013	24037378	Lymphoblastoid_EUR_exonlevel	ENSG00000143537.8_155026626_155026702	3.45866e-06
	Lappalainen2013	24037378	Lymphoblastoid_EUR_exonlevel	ENSG00000143537.8_155026790_155026982	1.30455e-08
	Lappalainen2013	24037378	Lymphoblastoid_EUR_exonlevel	ENSG00000143537.8_155028266_155028328	1.06986e-05
	Lappalainen2013	24037378	Lymphoblastoid_EUR_exonlevel	ENSG00000143537.8_155028556_155028725	4.54126e-07
	Lappalainen2013	24037378	Lymphoblastoid_EUR_exonlevel	ENSG00000143537.8_155028862_155028946	1.05663e-05
	Lappalainen2013	24037378	Lymphoblastoid_EUR_exonlevel	ENSG00000143537.8_155029664_155029838	9.12223e-06
	Lappalainen2013	24037378	Lymphoblastoid_EUR_exonlevel	ENSG00000143537.8_155030327_155030631	3.82273e-06
	Lappalainen2013	24037378	Lymphoblastoid_EUR_exonlevel	ENSG00000143537.8_155030722_155030917	3.0494e-07
	Lappalainen2013	24037378	Lymphoblastoid_EUR_exonlevel	ENSG00000143537.8_155034936_155035252	6.1345e-06
	Lappalainen2013	24037378	Lymphoblastoid_EUR_exonlevel	ENSG00000160803.6_156011663_156011778	1.85104e-06
	Westra2013	24013639	Whole_Blood	ADAM15	1.48162e-21
	Westra2013	24013639	Whole_Blood	KRTCAP2	1.6106e-06
	Westra2013	24013639	Whole_Blood	THBS3	2.27849e-31
rs2075571	GTEx2015_v6	25954001	Adipose_Subcutaneous	GBAP1	3.33e-12
	GTEx2015_v6	25954001	Adipose_Visceral_Omentum	GBAP1	4.93e-11
	GTEx2015_v6	25954001	Artery_Aorta	GBAP1	2.62e-20
	GTEx2015_v6	25954001	Artery_Tibial	GBAP1	2.62e-17
	GTEx2015_v6	25954001	Breast_Mammary_Tissue	GBAP1	1.57e-09
	GTEx2015_v6	25954001	Cells_Transformed_fibroblasts	GBAP1	2.28e-13
	GTEx2015_v6	25954001	Colon_Sigmoid	GBAP1	7.97e-08
	GTEx2015_v6	25954001	Colon_Transverse	GBAP1	2.18e-13
	GTEx2015_v6	25954001	Esophagus_Gastroesophageal_Junction	GBAP1	2.22e-10
	GTEx2015_v6	25954001	Esophagus_Mucosa	GBA	1.67e-08
	GTEx2015_v6	25954001	Esophagus_Mucosa	GBAP1	9.3e-15
	GTEx2015_v6	25954001	Esophagus_Mucosa	MUC1	5.93e-16
	GTEx2015_v6	25954001	Esophagus_Muscularis	GBAP1	1.23e-13
	GTEx2015_v6	25954001	Esophagus_Muscularis	MUC1	1.79e-06
	GTEx2015_v6	25954001	Heart_Atrial_Appendage	GBAP1	3.3e-06
	GTEx2015_v6	25954001	Heart_Left_Ventricle	GBAP1	2.37e-12
	GTEx2015_v6	25954001	Lung	GBAP1	1.39e-15
	GTEx2015_v6	25954001	Nerve_Tibial	GBAP1	2.71e-09
	GTEx2015_v6	25954001	Pancreas	GBAP1	1.14e-07
	GTEx2015_v6	25954001	Prostate	GBAP1	2.22e-06
	GTEx2015_v6	25954001	Skin_Not_Sun_Exposed_Suprapubic	GBAP1	1.09e-07
	GTEx2015_v6	25954001	Spleen	GBAP1	1.38e-09
	GTEx2015_v6	25954001	Stomach	GBAP1	3.2e-07
	GTEx2015_v6	25954001	Testis	MUC1	1.1e-05
	GTEx2015_v6	25954001	Thyroid	GBAP1	1.41e-18
	GTEx2015_v6	25954001	Whole_Blood	GBAP1	1.24e-05
	GTEx2015_v6	25954001	Whole_Blood	MUC1	4.29e-07
	GTEx2015_v6	25954001	Whole_Blood	RP11-263K19.4	4.14e-11
	GTEx2015_v6	25954001	Whole_Blood	RP11-263K19.6	4.7e-06
	GTEx2015_v6	25954001	Whole_Blood	THBS3	6.39e-13
rs3732103	GTEx2015_v6	25954001	Adipose_Subcutaneous	PQLC3	4.52e-11
	GTEx2015_v6	25954001	Adipose_Visceral_Omentum	PQLC3	3.59e-06
	GTEx2015_v6	25954001	Artery_Tibial	PQLC3	6.54e-07
	GTEx2015_v6	25954001	Cells_Transformed_fibroblasts	PQLC3	5.31e-08
	GTEx2015_v6	25954001	Colon_Transverse	PQLC3	3.88e-09
	GTEx2015_v6	25954001	Esophagus_Mucosa	PQLC3	2.38e-08
	GTEx2015_v6	25954001	Esophagus_Muscularis	PQLC3	9.12e-07
	GTEx2015_v6	25954001	Heart_Atrial_Appendage	PQLC3	1.21e-07
	GTEx2015_v6	25954001	Lung	PQLC3	3.4e-09
	GTEx2015_v6	25954001	Muscle_Skeletal	PQLC3	6.46e-07
	GTEx2015_v6	25954001	Nerve_Tibial	PQLC3	4.08e-06
	GTEx2015_v6	25954001	Skin_Sun_Exposed_Lower_leg	PQLC3	1.41e-06
	GTEx2015_v6	25954001	Stomach	PQLC3	2.35e-06
	GTEx2015_v6	25954001	Thyroid	PQLC3	4.21e-13
	Lappalainen2013	24037378	Lymphoblastoid_EUR_exonlevel	ENSG00000134318.8_11319887_11323566	1.33e-11
	Westra2013	24013639	Whole_Blood	PQLC3	2.34e-07
	Westra2013	24013639	Whole_Blood	ROCK2	6.21e-09
rs7625237	GTEx2015_v6	25954001	Thyroid	RP5-966M1.6	1.29004e-05
	Lappalainen2013	24037378	Lymphoblastoid_EUR_exonlevel	ENSG00000163938.12_52728209_52728508	5.91815e-08
	Lappalainen2013	24037378	Lymphoblastoid_EUR_exonlevel	ENSG00000168268.6_52561633_52561734	2.05645e-05
	Lappalainen2013	24037378	Lymphoblastoid_EUR_exonlevel	ENSG00000168268.6_52562653_52562708	1.41216e-05
rs3774427	-
rs253447	-
rs77163128	-
rs79549409	-
rs4247284	-
rs62525059	GTEx2015_v6	25954001	Cells_Transformed_fibroblasts	RP11-273G15.2	3.7e-06
	GTEx2015_v6	25954001	Testis	GML	2.43e-11
rs10833346	-
rs9787901	GTEx2015_v6	25954001	Esophagus_Mucosa	CHST1	1.37e-11
	GTEx2015_v6	25954001	Esophagus_Mucosa	RP11-495O11.1	1.6e-05
	GTEx2015_v6	25954001	Thyroid	CHST1	8.27e-13
	GTEx2015_v6	25954001	Thyroid	RP11-495O11.1	1.22e-12
rs200741614	-
rs11619475	GTEx2015_v6	25954001	Thyroid	SUCLA2	6.23e-08
rs73324844	-
rs1442386	Westra2013	24013639	Whole_Blood	DLGAP1	0.00188
rs117652372	-
rs2212606	Westra2013	24013639	Whole_Blood	ETS2	0.00103
rs78813487	-

## Sheet: ST4
Supplementary Table 4. Summary of eQTL variants correlated with resistant hypertension signals using GTEx.
We investigated the potential impacts of the lead variants associated with resistant hypertension on mRNA levels using the GTEx database of expression quantitative trait loci (eQTL). We linked the GWAS association and the eQTL variant when the GWAS lead variant and the eQTL variant were in LD (r2 > 0.6 in East Asians of 1KG Phase3). eQTL lead variant comprises the chromosome_position (GRCh37)_REF…
Variant detected in GWAS	Rsid_eQTL	Lead variant in eQTL study	r2	Gene	Gene ID	Tissue	NES (eQTL)	P value (eQTL)
rs2075571	rs10157801	chr1_155120012_A_G	0.65484	THBS3	ENSG00000169231.13	Whole Blood	0.239695	9.84e-23
rs2075571	rs1046188	chr1_155232074_C_T	0.610625	GBA	ENSG00000177628.15	Esophagus - Mucosa	-0.520915	4.31e-54
rs2075571	rs1052176	chr1_155260383_G_T	0.601456	HCN3	ENSG00000143630.9	Nerve - Tibial	-0.468894	1.42e-53
rs2075571	rs1052177	chr1_155260350_A_G	0.604493	HCN3	ENSG00000143630.9	Nerve - Tibial	-0.468894	1.42e-53
rs2075571	rs1057941	chr1_155186742_G_A	0.99485	GBAP1	ENSG00000160766.14	Artery - Tibial	-0.405649	2.64e-31
rs2075571	rs1078699	chr1_155235493_T_C	0.612258	GBA	ENSG00000177628.15	Esophagus - Mucosa	-0.539425	6.84e-59
rs2075571	rs10908458	chr1_155126948_T_C	0.663474	THBS3	ENSG00000169231.13	Whole Blood	0.247156	4.92e-24
rs2075571	rs11264333	chr1_155108287_G_A	0.663474	THBS3	ENSG00000169231.13	Whole Blood	0.233598	1.52e-21
rs2075571	rs11264334	chr1_155126599_T_C	0.663474	THBS3	ENSG00000169231.13	Whole Blood	0.247156	4.92e-24
rs2075571	rs11264335	chr1_155126698_A_G	0.663474	THBS3	ENSG00000169231.13	Whole Blood	0.247156	4.92e-24
rs2075571	rs11264337	chr1_155138450_C_T	0.729141	THBS3	ENSG00000169231.13	Whole Blood	0.334029	2.1e-43
rs2075571	rs11264338	chr1_155138557_A_G	0.729141	THBS3	ENSG00000169231.13	Whole Blood	0.334029	2.1e-43
rs2075571	rs11264339	chr1_155140648_C_T	0.739124	THBS3	ENSG00000169231.13	Whole Blood	0.334029	2.1e-43
rs2075571	rs11264341	chr1_155151493_C_T	0.796902	GBAP1	ENSG00000160766.14	Artery - Tibial	-0.404057	2.05e-30
rs2075571	rs11264347	chr1_155229766_T_C	0.616837	GBA	ENSG00000177628.15	Esophagus - Mucosa	-0.532464	2.05e-53
rs2075571	rs11264348	chr1_155229915_G_T	0.613721	GBA	ENSG00000177628.15	Esophagus - Mucosa	-0.538884	1.5e-59
rs2075571	rs11264349	chr1_155248113_A_T	0.624574	HCN3	ENSG00000143630.9	Nerve - Tibial	-0.517994	1.07e-66
rs2075571	rs11264352	chr1_155255837_T_C	0.615388	HCN3	ENSG00000143630.9	Nerve - Tibial	-0.470278	2.5e-53
rs2075571	rs11264353	chr1_155255906_G_C	0.624574	HCN3	ENSG00000143630.9	Nerve - Tibial	-0.470278	2.5e-53
rs2075571	rs11264354	chr1_155256082_A_G	0.624574	HCN3	ENSG00000143630.9	Nerve - Tibial	-0.470278	2.5e-53
rs2075571	rs11264355	chr1_155257492_C_G	0.610625	HCN3	ENSG00000143630.9	Nerve - Tibial	-0.468894	1.42e-53
rs2075571	rs1142287	chr1_155230131_C_T	0.616837	GBA	ENSG00000177628.15	Esophagus - Mucosa	-0.520915	4.31e-54
rs2075571	rs115729781	chr1_155217438_A_T	0.608009	GBA	ENSG00000177628.15	Esophagus - Mucosa	-0.524091	2.31e-54
rs2075571	rs11577338	chr1_155240077_G_A	0.621711	GBA	ENSG00000177628.15	Esophagus - Mucosa	0.483515	3.14e-46
rs2075571	rs11799962	chr1_155121727_T_C	0.663474	THBS3	ENSG00000169231.13	Whole Blood	0.247156	4.92e-24
rs2075571	rs12028043	chr1_155132836_A_G	0.663474	THBS3	ENSG00000169231.13	Whole Blood	0.255739	1.18e-25
rs2075571	rs12042020	chr1_155228046_A_G	0.618309	GBA	ENSG00000177628.15	Esophagus - Mucosa	-0.539425	6.84e-59
rs2075571	rs12044063	chr1_155250691_A_T	0.621432	GBA	ENSG00000177628.15	Esophagus - Mucosa	-0.50633	2.24e-53
rs2075571	rs12049375	chr1_155252833_G_A	0.621432	GBA	ENSG00000177628.15	Esophagus - Mucosa	-0.5139	2.32e-55
rs2075571	rs12067675	chr1_155268120_T_C	0.604493	HCN3	ENSG00000143630.9	Nerve - Tibial	-0.486227	2.68e-54
rs2075571	rs12124306	chr1_155133799_A_G	0.667807	THBS3	ENSG00000169231.13	Whole Blood	0.255739	1.18e-25
rs2075571	rs12127609	chr1_155133491_G_C	0.663474	THBS3	ENSG00000169231.13	Whole Blood	0.256083	1.29e-25
rs2075571	rs12129003	chr1_155129562_G_A	0.663474	THBS3	ENSG00000169231.13	Whole Blood	0.247479	2.67e-24
rs2075571	rs12411216	chr1_155164480_C_A	0.88979	GBAP1	ENSG00000160766.14	Artery - Tibial	-0.476755	3.25e-48
rs2075571	rs12563994	chr1_155244092_C_T	0.624574	HCN3	ENSG00000143630.9	Nerve - Tibial	-0.475229	4.03e-55
rs2075571	rs12724449	chr1_155256231_A_C	0.609148	GBA	ENSG00000177628.15	Esophagus - Mucosa	-0.512897	2.6e-54
rs2075571	rs12732972	chr1_155244683_G_C	0.606019	HCN3	ENSG00000143630.9	Nerve - Tibial	-0.479072	6e-56
rs2075571	rs12749306	chr1_155247707_G_T	0.624574	HCN3	ENSG00000143630.9	Nerve - Tibial	-0.517691	9.31e-67
rs2075571	rs12752585	chr1_155135406_G_A	0.729141	THBS3	ENSG00000169231.13	Whole Blood	0.334029	2.1e-43
rs2075571	rs12904	chr1_155106697_G_A	0.663474	THBS3	ENSG00000169231.13	Whole Blood	0.239281	6.11e-22
rs2075571	rs140081212	chr1_155184975_A_G	0.79734	THBS3	ENSG00000169231.13	Whole Blood	-0.404462	5.35e-74
rs2075571	rs149578721	chr1_155119326_A_A	0.658534	THBS3	ENSG00000169231.13	Whole Blood	0.252549	1.07e-21
rs2075571	rs1546818	chr1_155219207_A_T	0.608009	GBA	ENSG00000177628.15	Esophagus - Mucosa	-0.52596	3.45e-54
rs2075571	rs2049805	chr1_155194980_T_C	0.864551	GBAP1	ENSG00000160766.14	Artery - Tibial	-0.495887	2.04e-56
rs2075571	rs2066981	chr1_155172379_G_A	0.822885	GBAP1	ENSG00000160766.14	Artery - Tibial	0.480755	6.61e-51
rs2075571	rs2070803	chr1_155157715_A_G	0.99485	GBAP1	ENSG00000160766.14	Artery - Tibial	0.397666	5.94e-31
rs2075571	rs2071053	chr1_155265177_A_G	0.604493	HCN3	ENSG00000143630.9	Nerve - Tibial	-0.481728	2.83e-55
rs2075571	rs2075568	chr1_155218168_T_C	0.608009	GBA	ENSG00000177628.15	Esophagus - Mucosa	-0.52596	3.45e-54
rs2075571	rs2075570	chr1_155182164_C_T	0.884658	GBAP1	ENSG00000160766.14	Artery - Tibial	-0.493079	9.53e-55
rs2075571	rs2075571	chr1_155174106_C_T	1	GBAP1	ENSG00000160766.14	Artery - Tibial	-0.412045	2.31e-32
rs2075571	rs2236863	chr1_155241361_G_A	0.624574	HCN3	ENSG00000143630.9	Nerve - Tibial	-0.474059	1.29e-54
rs2075571	rs2236864	chr1_155241103_A_G	0.621432	GBA	ENSG00000177628.15	Esophagus - Mucosa	-0.522231	9.24e-57
rs2075571	rs2361536	chr1_155219625_C_A	0.608009	GBA	ENSG00000177628.15	Esophagus - Mucosa	-0.52596	3.45e-54
rs2075571	rs2361543	chr1_155239624_G_A	0.621432	HCN3	ENSG00000143630.9	Nerve - Tibial	-0.469681	2.32e-53
rs2075571	rs28445596	chr1_155186729_T_C	0.88493	GBAP1	ENSG00000160766.14	Artery - Tibial	0.495887	2.04e-56
rs2075571	rs2974929	chr1_155197268_T_C	0.732343	GBAP1	ENSG00000160766.14	Artery - Tibial	-0.501752	5.4e-57
rs2075571	rs2974930	chr1_155196717_A_G	0.864551	GBAP1	ENSG00000160766.14	Artery - Tibial	-0.495887	2.04e-56
rs2075571	rs2974931	chr1_155195215_C_G	0.864551	GBAP1	ENSG00000160766.14	Artery - Tibial	-0.491931	1.65e-55
rs2075571	rs2974935	chr1_155181843_G_T	0.884658	GBAP1	ENSG00000160766.14	Artery - Tibial	-0.486764	9.82e-53
rs2075571	rs2974937	chr1_155168849_C_T	0.88979	GBAP1	ENSG00000160766.14	Artery - Tibial	-0.483705	1.44e-50
rs2075571	rs2990220	chr1_155190254_T_A	0.869664	GBAP1	ENSG00000160766.14	Artery - Tibial	-0.495887	2.04e-56
rs2075571	rs2990245	chr1_155197462_C_T	0.835382	GBAP1	ENSG00000160766.14	Artery - Tibial	-0.496867	5.01e-56
rs2075571	rs2990246	chr1_155197602_G_C	0.82577	GBAP1	ENSG00000160766.14	Artery - Tibial	-0.391469	2.73e-30
rs2075571	rs3020781	chr1_155269776_A_G	0.604493	HCN3	ENSG00000143630.9	Nerve - Tibial	-0.46922	3.97e-52
rs2075571	rs34257409	chr1_155131394_G_T	0.663474	THBS3	ENSG00000169231.13	Whole Blood	0.25451	3.13e-25
rs2075571	rs34460673	chr1_155114893_A_A	0.663474	THBS3	ENSG00000169231.13	Whole Blood	0.238959	1.39e-22
rs2075571	rs34467038	chr1_155240371_A_A	0.618539	GBA	ENSG00000177628.15	Esophagus - Mucosa	-0.522631	4.01e-56
rs2075571	rs35388680	chr1_155130525_C_C	0.663474	THBS3	ENSG00000169231.13	Whole Blood	0.255087	1.96e-25
rs2075571	rs370545	chr1_155175390_A_G	0.822885	GBAP1	ENSG00000160766.14	Artery - Tibial	0.485124	3.38e-52
rs2075571	rs3814316	chr1_155149718_G_A	0.855167	GBAP1	ENSG00000160766.14	Artery - Aorta	-0.377653	5.33e-18
rs2075571	rs3814318	chr1_155258756_C_T	0.604493	HCN3	ENSG00000143630.9	Nerve - Tibial	-0.468894	1.42e-53
rs2075571	rs4072037	chr1_155162067_C_T	0.88979	GBAP1	ENSG00000160766.14	Artery - Tibial	-0.482261	2.71e-50
rs2075571	rs423144	chr1_155169355_G_T	1	GBAP1	ENSG00000160766.14	Artery - Tibial	-0.406947	1.08e-31
rs2075571	rs4246529	chr1_155115260_T_C	0.663474	THBS3	ENSG00000169231.13	Whole Blood	0.239777	9.84e-23
rs2075571	rs4276913	chr1_155131673_A_G	0.663474	THBS3	ENSG00000169231.13	Whole Blood	0.255752	1.28e-24
rs2075571	rs4276914	chr1_155142229_G_A	0.739124	THBS3	ENSG00000169231.13	Whole Blood	0.336084	8.78e-44
rs2075571	rs4390169	chr1_155106054_A_G	0.663474	THBS3	ENSG00000169231.13	Whole Blood	-0.304087	6.53e-34
rs2075571	rs4421576	chr1_155142210_A_G	0.739124	THBS3	ENSG00000169231.13	Whole Blood	0.334029	2.1e-43
rs2075571	rs4440846	chr1_155130798_C_T	0.683342	MUC1	ENSG00000185499.16	Esophagus - Mucosa	0.21952	9.51e-09
rs2075571	rs4460629	chr1_155135335_T_C	0.724645	THBS3	ENSG00000169231.13	Whole Blood	0.332618	5.01e-43
rs2075571	rs4590664	chr1_155130811_T_C	0.674615	GBAP1	ENSG00000160766.14	Esophagus - Muscularis	-0.291858	1.27e-15
rs2075571	rs4620533	chr1_155262613_C_G	0.604493	GBA	ENSG00000177628.15	Esophagus - Mucosa	-0.497568	4.99e-52
rs2075571	rs4644481	chr1_155130900_C_T	0.663474	THBS3	ENSG00000169231.13	Whole Blood	0.234885	2.96e-22
rs2075571	rs4745	chr1_155106227_A_T	0.658534	THBS3	ENSG00000169231.13	Whole Blood	-0.305885	1.64e-34
rs2075571	rs4971052	chr1_155126018_C_T	0.663474	THBS3	ENSG00000169231.13	Whole Blood	0.247156	4.92e-24
rs2075571	rs4971054	chr1_155130258_T_G	0.663474	THBS3	ENSG00000169231.13	Whole Blood	0.24939	1.53e-24
rs2075571	rs4971059	chr1_155148781_G_A	0.859815	MUC1	ENSG00000185499.16	Esophagus - Mucosa	0.235304	1.1e-17
rs2075571	rs4971066	chr1_155105882_T_G	0.760297	MUC1	ENSG00000185499.16	Esophagus - Mucosa	0.217753	5.22e-09
rs2075571	rs4971073	chr1_155113104_G_T	0.760937	THBS3	ENSG00000169231.13	Whole Blood	0.224903	8.78e-19
rs2075571	rs4971076	chr1_155124772_C_A	0.663474	THBS3	ENSG00000169231.13	Whole Blood	0.247267	4.17e-24
rs2075571	rs4971077	chr1_155128717_T_C	0.653644	THBS3	ENSG00000169231.13	Whole Blood	0.321073	2.48e-39
rs2075571	rs4971078	chr1_155129023_A_G	0.663474	THBS3	ENSG00000169231.13	Whole Blood	0.249141	1.13e-24
rs2075571	rs4971079	chr1_155130391_G_A	0.663474	THBS3	ENSG00000169231.13	Whole Blood	0.326111	1.01e-40
rs2075571	rs4971085	chr1_155138222_T_C	0.729141	THBS3	ENSG00000169231.13	Whole Blood	0.334029	2.1e-43
rs2075571	rs4971088	chr1_155142883_T_A	0.739124	THBS3	ENSG00000169231.13	Whole Blood	0.336084	8.78e-44
rs2075571	rs4971089	chr1_155142927_A_G	0.739124	THBS3	ENSG00000169231.13	Whole Blood	0.334029	2.1e-43
rs2075571	rs4971091	chr1_155143768_G_T	0.850359	GBAP1	ENSG00000160766.14	Artery - Tibial	-0.318946	1.45e-16
rs2075571	rs4971093	chr1_155144300_G_A	0.850359	THBS3	ENSG00000169231.13	Whole Blood	0.223271	2.68e-18
rs2075571	rs4971099	chr1_155155608_A_G	0.979453	GBAP1	ENSG00000160766.14	Artery - Tibial	-0.368107	4.86e-25
rs2075571	rs4971100	chr1_155155731_G_A	0.984614	GBAP1	ENSG00000160766.14	Artery - Tibial	-0.407821	2.21e-31
rs2075571	rs4971101	chr1_155157635_G_A	0.99485	GBAP1	ENSG00000160766.14	Artery - Tibial	0.410133	3.29e-31
rs2075571	rs497829	chr1_155193532_C_G	0.864551	GBAP1	ENSG00000160766.14	Artery - Tibial	-0.489478	2.37e-54
rs2075571	rs6668815	chr1_155124985_A_G	0.663474	THBS3	ENSG00000169231.13	Whole Blood	0.247156	4.92e-24
rs2075571	rs6676150	chr1_155123837_G_C	0.626507	THBS3	ENSG00000169231.13	Whole Blood	-0.38108	3.89e-61
rs2075571	rs734073	chr1_155218365_T_C	0.608009	HCN3	ENSG00000143630.9	Nerve - Tibial	-0.482421	4.22e-51
rs2075571	rs7364524	chr1_155121922_A_G	0.663474	THBS3	ENSG00000169231.13	Whole Blood	0.247156	4.92e-24
rs2075571	rs7366775	chr1_155168930_G_A	0.99485	GBAP1	ENSG00000160766.14	Artery - Tibial	-0.406947	1.08e-31
rs2075571	rs741756	chr1_155219868_C_A	0.608009	GBA	ENSG00000177628.15	Esophagus - Mucosa	-0.52596	3.45e-54
rs2075571	rs7520184	chr1_155253583_G_A	0.621432	HCN3	ENSG00000143630.9	Nerve - Tibial	-0.471091	1.39e-54
rs2075571	rs7524950	chr1_155272274_C_T	0.604493	HCN3	ENSG00000143630.9	Nerve - Tibial	-0.475533	1.99e-56
rs2075571	rs7535292	chr1_155127749_T_C	0.663474	THBS3	ENSG00000169231.13	Whole Blood	0.321073	2.48e-39
rs2075571	rs7543234	chr1_155253308_C_T	0.612258	GBA	ENSG00000177628.15	Esophagus - Mucosa	-0.521914	6.26e-56
rs2075571	rs7549276	chr1_155248575_G_A	0.624574	HCN3	ENSG00000143630.9	Nerve - Tibial	-0.475229	4.03e-55
rs2075571	rs7554780	chr1_155249698_G_T	0.624574	GBA	ENSG00000177628.15	Esophagus - Mucosa	-0.521588	1.42e-56
rs2075571	rs7556304	chr1_155139509_T_C	0.729141	THBS3	ENSG00000169231.13	Whole Blood	0.334029	2.1e-43
rs2075571	rs760077	chr1_155178782_A_T	0.832296	THBS3	ENSG00000169231.13	Whole Blood	-0.408932	1.8e-75
rs2075571	rs8177968	chr1_155266335_C_T	0.604493	HCN3	ENSG00000143630.9	Nerve - Tibial	-0.477765	8.51e-56
rs2075571	rs8847	chr1_155259323_C_T	0.604493	HCN3	ENSG00000143630.9	Nerve - Tibial	-0.468894	1.42e-53
rs2075571	rs914615	chr1_155175892_A_G	0.822885	GBAP1	ENSG00000160766.14	Artery - Tibial	0.485124	3.38e-52
rs2075571	rs9297	chr1_155106550_A_G	0.663474	THBS3	ENSG00000169231.13	Whole Blood	0.239184	1.01e-21
rs2075571	rs932972	chr1_155260096_G_A	0.604493	HCN3	ENSG00000143630.9	Nerve - Tibial	-0.468894	1.42e-53
rs2075571	rs9426886	chr1_155151754_A_T	0.984614	GBAP1	ENSG00000160766.14	Artery - Tibial	-0.405158	1.91e-30
rs2075571	rs9729564	chr1_155229222_G_A	0.616837	GBA	ENSG00000177628.15	Esophagus - Mucosa	-0.538884	1.5e-59
rs3732103	rs10167277	chr2_11366000_T_A	0.81609	ROCK2	ENSG00000134318.13	Whole Blood	-0.100632	5.60455e-07
rs3732103	rs10168084	chr2_11366751_T_C	0.63408	PQLC3	ENSG00000162976.12	Muscle - Skeletal	-0.169929	1.49404e-10
rs3732103	rs10169868	chr2_11371503_C_T	0.82337	C2orf50	ENSG00000150873.11	Pituitary	-0.356207	2.86337e-09
rs3732103	rs10176416	chr2_11366800_G_A	0.63408	PQLC3	ENSG00000162976.12	Muscle - Skeletal	-0.169929	1.49404e-10
rs3732103	rs10180914	chr2_11430395_T_G	0.853278	ROCK2	ENSG00000134318.13	Whole Blood	-0.100525	5.90798e-07
rs3732103	rs10180961	chr2_11334738_C_A	0.664736	C2orf50	ENSG00000150873.11	Pituitary	-0.35194	4.53259e-08
rs3732103	rs10181567	chr2_11360138_T_C	0.849649	ROCK2	ENSG00000134318.13	Whole Blood	-0.0990032	1.80829e-06
rs3732103	rs10187981	chr2_11378672_A_G	0.857071	ROCK2	ENSG00000134318.13	Whole Blood	-0.0997527	1.47606e-06
rs3732103	rs10192483	chr2_11383717_C_T	0.664736	PQLC3	ENSG00000162976.12	Muscle - Skeletal	-0.162682	8.25888e-10
rs3732103	rs10204503	chr2_11422560_C_T	0.853278	ROCK2	ENSG00000134318.13	Whole Blood	-0.100525	5.90798e-07
rs3732103	rs10432407	chr2_11317600_G_T	0.968381	ROCK2	ENSG00000134318.13	Whole Blood	-0.0975585	4.51513e-06
rs3732103	rs10495582	chr2_11354308_G_C	0.661626	PQLC3	ENSG00000162976.12	Muscle - Skeletal	-0.169409	1.49009e-10
rs3732103	rs10754958	chr2_11472537_G_A	0.664736	PQLC3	ENSG00000162976.12	Muscle - Skeletal	-0.176184	3.71891e-11
rs3732103	rs10929725	chr2_11339199_A_G	0.664736	C2orf50	ENSG00000150873.11	Pituitary	-0.350898	3.71105e-09
rs3732103	rs10929726	chr2_11339314_G_T	0.664736	PQLC3	ENSG00000162976.12	Muscle - Skeletal	-0.174636	3.58343e-11
rs3732103	rs10929727	chr2_11384214_T_C	0.857071	ROCK2	ENSG00000134318.13	Whole Blood	-0.0997527	1.47606e-06
rs3732103	rs10929728	chr2_11411483_T_C	0.853278	ROCK2	ENSG00000134318.13	Whole Blood	-0.0998131	6.98081e-07
rs3732103	rs111731360	chr2_11423218_C_C	0.853278	ROCK2	ENSG00000134318.13	Whole Blood	-0.100525	5.90798e-07
rs3732103	rs1129976	chr2_11321880_C_T	0.857071	ROCK2	ENSG00000134318.13	Whole Blood	-0.0990032	1.80829e-06
rs3732103	rs11344005	chr2_11500679_A_A	0.816297	C2orf50	ENSG00000150873.11	Pituitary	-0.299523	6.78401e-07
rs3732103	rs11350622	chr2_11457056_T_T	0.664736	PQLC3	ENSG00000162976.12	Muscle - Skeletal	-0.176184	3.71891e-11
rs3732103	rs11674991	chr2_11388760_G_A	0.664736	PQLC3	ENSG00000162976.12	Muscle - Skeletal	-0.16143	1.04309e-09
rs3732103	rs11676201	chr2_11371482_C_T	0.819749	ROCK2	ENSG00000134318.13	Whole Blood	-0.0990032	1.80829e-06
rs3732103	rs11680818	chr2_11374200_C_G	0.664736	PQLC3	ENSG00000162976.12	Muscle - Skeletal	-0.160684	1.37182e-09
rs3732103	rs11683010	chr2_11371205_T_A	0.819749	ROCK2	ENSG00000134318.13	Whole Blood	-0.0997527	1.47606e-06
rs3732103	rs11693061	chr2_11483134_T_C	0.664736	PQLC3	ENSG00000162976.12	Muscle - Skeletal	-0.181236	2.02368e-11
rs3732103	rs11890982	chr2_11501501_A_G	0.784722	C2orf50	ENSG00000150873.11	Pituitary	-0.324251	2.87018e-06
rs3732103	rs11891012	chr2_11501580_A_G	0.816297	C2orf50	ENSG00000150873.11	Pituitary	-0.299523	6.78401e-07
rs3732103	rs11891877	chr2_11325331_T_C	0.853278	ROCK2	ENSG00000134318.13	Whole Blood	-0.0998131	6.98081e-07
rs3732103	rs12463700	chr2_11500646_C_G	0.80917	C2orf50	ENSG00000150873.11	Pituitary	-0.384371	3.80394e-10
rs3732103	rs12465116	chr2_11351550_T_C	0.664736	PQLC3	ENSG00000162976.12	Muscle - Skeletal	-0.174636	3.58343e-11
rs3732103	rs12467795	chr2_11500613_A_G	0.816297	C2orf50	ENSG00000150873.11	Pituitary	-0.299523	6.78401e-07
rs3732103	rs12468344	chr2_11492540_G_A	0.632608	PQLC3	ENSG00000162976.12	Muscle - Skeletal	-0.19709	3.08865e-13
rs3732103	rs12469980	chr2_11415918_C_T	0.857071	ROCK2	ENSG00000134318.13	Whole Blood	-0.0991205	1.76588e-06
rs3732103	rs12470004	chr2_11336032_T_C	0.664736	PQLC3	ENSG00000162976.12	Muscle - Skeletal	-0.174636	3.58343e-11
rs3732103	rs12471538	chr2_11500641_G_C	0.809046	PQLC3	ENSG00000162976.12	Muscle - Skeletal	-0.129056	5.70231e-07
rs3732103	rs12472868	chr2_11413693_C_G	0.664736	PQLC3	ENSG00000162976.12	Muscle - Skeletal	-0.183995	1.03453e-11
rs3732103	rs12475086	chr2_11350604_C_A	0.664736	PQLC3	ENSG00000162976.12	Muscle - Skeletal	-0.169061	1.42394e-10
rs3732103	rs12475627	chr2_11411904_A_G	0.65764	ROCK2	ENSG00000134318.13	Whole Blood	-0.127566	4.68345e-11
rs3732103	rs12476188	chr2_11434056_G_A	0.849499	ROCK2	ENSG00000134318.13	Whole Blood	-0.0996875	7.06468e-07
rs3732103	rs12478098	chr2_11384518_A_C	0.664736	PQLC3	ENSG00000162976.12	Muscle - Skeletal	-0.162682	8.25888e-10
rs3732103	rs12478870	chr2_11459445_C_T	0.664736	PQLC3	ENSG00000162976.12	Muscle - Skeletal	-0.176184	3.71891e-11
rs3732103	rs12618325	chr2_11395142_G_A	0.849649	C2orf50	ENSG00000150873.11	Pituitary	0.321801	1.10636e-06
rs3732103	rs12622447	chr2_11475445_G_A	0.853441	ROCK2	ENSG00000134318.13	Whole Blood	-0.0986524	2.00879e-06
rs3732103	rs12692436	chr2_11445496_C_T	0.860717	ROCK2	ENSG00000134318.13	Whole Blood	-0.0991205	1.76588e-06
rs3732103	rs12987956	chr2_11312181_G_A	0.77787	PQLC3	ENSG00000162976.12	Muscle - Skeletal	-0.192574	1.04015e-12
rs3732103	rs12996399	chr2_11313839_G_A	0.991969	PQLC3	ENSG00000162976.12	Muscle - Skeletal	-0.171413	8.62864e-11
rs3732103	rs12996712	chr2_11401804_G_T	0.661179	ROCK2	ENSG00000134318.13	Muscle - Skeletal	0.12443	3.65617e-08
rs3732103	rs13013938	chr2_11317483_A_G	0.972165	C2orf50	ENSG00000150873.11	Pituitary	-0.358811	3.56265e-09
rs3732103	rs13016911	chr2_11464466_G_A	0.853278	ROCK2	ENSG00000134318.13	Whole Blood	-0.0945741	2.41804e-06
rs3732103	rs13017010	chr2_11409654_C_A	0.853278	ROCK2	ENSG00000134318.13	Whole Blood	-0.0998131	6.98081e-07
rs3732103	rs13018466	chr2_11317226_T_C	0.976091	C2orf50	ENSG00000150873.11	Pituitary	-0.358811	3.56265e-09
rs3732103	rs13022598	chr2_11352338_C_T	0.643173	PQLC3	ENSG00000162976.12	Muscle - Skeletal	-0.183444	1.60337e-11
rs3732103	rs13023677	chr2_11468326_C_T	0.631069	PQLC3	ENSG00000162976.12	Muscle - Skeletal	-0.184195	1.81775e-11
rs3732103	rs13030319	chr2_11428966_G_A	0.664736	PQLC3	ENSG00000162976.12	Muscle - Skeletal	-0.178905	1.84322e-11
rs3732103	rs13393192	chr2_11368666_T_C	0.860585	C2orf50	ENSG00000150873.11	Pituitary	-0.355947	3.11515e-09
rs3732103	rs13397757	chr2_11370768_A_G	0.82337	C2orf50	ENSG00000150873.11	Pituitary	-0.356207	2.86337e-09
rs3732103	rs13404430	chr2_11381113_C_A	0.860585	C2orf50	ENSG00000150873.11	Pituitary	-0.359571	2.47902e-09
rs3732103	rs13423864	chr2_11347249_T_C	0.860585	C2orf50	ENSG00000150873.11	Pituitary	-0.355947	3.11515e-09
rs3732103	rs13424069	chr2_11347461_T_C	0.664736	PQLC3	ENSG00000162976.12	Muscle - Skeletal	-0.170372	1.05512e-10
rs3732103	rs141148984	chr2_11348364_C_C	0.664736	C2orf50	ENSG00000150873.11	Pituitary	-0.351383	3.99244e-09
rs3732103	rs143293600	chr2_11350387_A_A	0.664736	C2orf50	ENSG00000150873.11	Pituitary	-0.350898	3.71105e-09
rs3732103	rs145457985	chr2_11458429_T_C	0.664736	PQLC3	ENSG00000162976.12	Muscle - Skeletal	-0.179321	2.71746e-11
rs3732103	rs147785212	chr2_11485064_C_C	0.638704	PQLC3	ENSG00000162976.12	Muscle - Skeletal	-0.176916	7.44678e-11
rs3732103	rs1515219	chr2_11369078_G_A	0.664736	PQLC3	ENSG00000162976.12	Muscle - Skeletal	-0.178119	3.47701e-11
rs3732103	rs1546597	chr2_11348256_A_G	0.664736	PQLC3	ENSG00000162976.12	Muscle - Skeletal	-0.171084	8.28273e-11
rs3732103	rs1546598	chr2_11350090_A_T	0.661179	PQLC3	ENSG00000162976.12	Muscle - Skeletal	-0.169061	1.42394e-10
rs3732103	rs17366643	chr2_11344504_T_C	0.661179	C2orf50	ENSG00000150873.11	Pituitary	-0.350898	3.71105e-09
rs3732103	rs17366657	chr2_11344514_T_C	0.661179	PQLC3	ENSG00000162976.12	Muscle - Skeletal	-0.178518	2.43058e-11
rs3732103	rs17366874	chr2_11371641_G_C	0.63408	PQLC3	ENSG00000162976.12	Muscle - Skeletal	-0.173532	6.62197e-11
rs3732103	rs17463896	chr2_11353927_A_G	0.664736	PQLC3	ENSG00000162976.12	Muscle - Skeletal	-0.178518	2.43058e-11
rs3732103	rs1868585	chr2_11382829_C_T	0.857071	ROCK2	ENSG00000134318.13	Whole Blood	-0.0990032	1.80829e-06
rs3732103	rs1901010	chr2_11472103_T_C	0.661179	PQLC3	ENSG00000162976.12	Muscle - Skeletal	-0.176184	3.71891e-11
rs3732103	rs2011812	chr2_11340198_C_T	0.664736	C2orf50	ENSG00000150873.11	Pituitary	-0.351383	3.99244e-09
rs3732103	rs2056103	chr2_11364756_T_A	0.664736	C2orf50	ENSG00000150873.11	Pituitary	-0.351383	3.99244e-09
rs3732103	rs2060634	chr2_11462926_A_C	0.664736	PQLC3	ENSG00000162976.12	Muscle - Skeletal	-0.175428	3.99096e-11
rs3732103	rs2230774	chr2_11359120_G_T	0.664736	C2orf50	ENSG00000150873.11	Pituitary	-0.351383	3.99244e-09
rs3732103	rs2271621	chr2_11333994_T_G	0.853278	ROCK2	ENSG00000134318.13	Whole Blood	-0.0990032	1.80829e-06
rs3732103	rs2290156	chr2_11333208_G_C	0.857071	ROCK2	ENSG00000134318.13	Whole Blood	-0.0990032	1.80829e-06
rs3732103	rs2357997	chr2_11380606_A_C	0.664736	PQLC3	ENSG00000162976.12	Muscle - Skeletal	-0.162682	8.25888e-10
rs3732103	rs2358007	chr2_11437929_T_A	0.670989	PQLC3	ENSG00000162976.12	Muscle - Skeletal	-0.180941	1.89481e-11
rs3732103	rs3206843	chr2_11318457_G_A	0.842107	C2orf50	ENSG00000150873.11	Pituitary	-0.355947	3.11515e-09
rs3732103	rs34054045	chr2_11404525_A_A	0.664736	PQLC3	ENSG00000162976.12	Muscle - Skeletal	-0.173963	5.1101e-11
rs3732103	rs34193264	chr2_11461758_C_T	0.664736	PQLC3	ENSG00000162976.12	Muscle - Skeletal	-0.18129	1.81417e-11
rs3732103	rs34213264	chr2_11414929_G_A	0.664736	PQLC3	ENSG00000162976.12	Muscle - Skeletal	-0.177236	2.30764e-11
rs3732103	rs34554628	chr2_11411829_T_C	0.857071	ROCK2	ENSG00000134318.13	Whole Blood	-0.0991205	1.76588e-06
rs3732103	rs34586031	chr2_11429406_C_T	0.664736	PQLC3	ENSG00000162976.12	Muscle - Skeletal	-0.178905	1.84322e-11
rs3732103	rs34623763	chr2_11426977_C_T	0.661626	PQLC3	ENSG00000162976.12	Muscle - Skeletal	-0.178182	2.41903e-11
rs3732103	rs35012806	chr2_11428802_C_C	0.661179	PQLC3	ENSG00000162976.12	Muscle - Skeletal	-0.162408	6.16697e-09
rs3732103	rs35344905	chr2_11500675_A_G	0.812726	C2orf50	ENSG00000150873.11	Pituitary	-0.299523	6.78401e-07
rs3732103	rs35407012	chr2_11446355_T_C	0.664736	PQLC3	ENSG00000162976.12	Muscle - Skeletal	-0.176184	3.71891e-11
rs3732103	rs35432367	chr2_11371572_G_A	0.63408	PQLC3	ENSG00000162976.12	Muscle - Skeletal	-0.173532	6.62197e-11
rs3732103	rs35450903	chr2_11310655_A_A	0.77787	PQLC3	ENSG00000162976.12	Muscle - Skeletal	-0.160401	8.75352e-10
rs3732103	rs35508648	chr2_11417353_T_C	0.664736	PQLC3	ENSG00000162976.12	Muscle - Skeletal	-0.175428	3.99096e-11
rs3732103	rs35515036	chr2_11414223_T_A	0.664736	PQLC3	ENSG00000162976.12	Muscle - Skeletal	-0.176153	3.05137e-11
rs3732103	rs35563401	chr2_11308640_C_T	0.751767	PQLC3	ENSG00000162976.12	Muscle - Skeletal	-0.179611	9.56683e-12
rs3732103	rs35677201	chr2_11460644_C_C	0.853278	ROCK2	ENSG00000134318.13	Whole Blood	-0.0945741	2.41804e-06
rs3732103	rs35844125	chr2_11450020_C_T	0.857071	ROCK2	ENSG00000134318.13	Whole Blood	-0.0991205	1.76588e-06
rs3732103	rs36072395	chr2_11344568_A_T	0.860585	C2orf50	ENSG00000150873.11	Pituitary	-0.355947	3.11515e-09
rs3732103	rs3732103	chr2_11312224_C_T	1	PQLC3	ENSG00000162976.12	Muscle - Skeletal	-0.130053	3.92429e-07
rs3732103	rs3771106	chr2_11390112_C_T	0.661179	PQLC3	ENSG00000162976.12	Muscle - Skeletal	-0.182128	1.73848e-11
rs3732103	rs3856468	chr2_11307110_T_C	0.669846	C2orf50	ENSG00000150873.11	Pituitary	-0.348746	2.59975e-08
rs3732103	rs4302194	chr2_11490158_T_C	0.635651	PQLC3	ENSG00000162976.12	Muscle - Skeletal	-0.19067	1.00745e-12
rs3732103	rs4477886	chr2_11388294_A_G	0.661179	ROCK2	ENSG00000134318.13	Muscle - Skeletal	0.116908	2.39866e-07
rs3732103	rs4595944	chr2_11352149_T_C	0.664736	C2orf50	ENSG00000150873.11	Pituitary	-0.352514	2.15266e-09
rs3732103	rs4669700	chr2_11401538_T_C	0.853441	C2orf50	ENSG00000150873.11	Pituitary	0.342551	1.0441e-06
rs3732103	rs4669702	chr2_11403452_C_T	0.857071	ROCK2	ENSG00000134318.13	Whole Blood	-0.0991205	1.76588e-06
rs3732103	rs4669708	chr2_11446551_C_T	0.853278	ROCK2	ENSG00000134318.13	Whole Blood	-0.0998131	6.98081e-07
rs3732103	rs55641887	chr2_11379691_A_C	0.664736	PQLC3	ENSG00000162976.12	Muscle - Skeletal	-0.175428	3.99096e-11
rs3732103	rs55859780	chr2_11500425_C_T	0.812616	C2orf50	ENSG00000150873.11	Pituitary	-0.299523	6.78401e-07
rs3732103	rs55995833	chr2_11359424_G_C	0.664736	PQLC3	ENSG00000162976.12	Muscle - Skeletal	-0.179953	2.44238e-10
rs3732103	rs56211149	chr2_11485231_A_G	0.635214	PQLC3	ENSG00000162976.12	Muscle - Skeletal	-0.173116	1.73399e-10
rs3732103	rs56243142	chr2_11333606_T_C	0.856803	C2orf50	ENSG00000150873.11	Pituitary	-0.355947	3.11515e-09
rs3732103	rs56256182	chr2_11412743_C_T	0.667857	PQLC3	ENSG00000162976.12	Muscle - Skeletal	-0.180941	1.89481e-11
rs3732103	rs56309145	chr2_11485139_G_C	0.638704	PQLC3	ENSG00000162976.12	Muscle - Skeletal	-0.18477	8.8908e-12
rs3732103	rs57554471	chr2_11357100_G_A	0.661626	PQLC3	ENSG00000162976.12	Muscle - Skeletal	-0.175291	3.25739e-11
rs3732103	rs57870548	chr2_11476686_C_C	0.853278	ROCK2	ENSG00000134318.13	Whole Blood	-0.0998131	6.98081e-07
rs3732103	rs58263533	chr2_11329053_C_T	0.856923	C2orf50	ENSG00000150873.11	Pituitary	-0.355947	3.11515e-09
rs3732103	rs5829297	chr2_11348609_C_C	0.664736	PQLC3	ENSG00000162976.12	Muscle - Skeletal	-0.174636	3.58343e-11
rs3732103	rs59048275	chr2_11478220_A_C	0.664736	PQLC3	ENSG00000162976.12	Muscle - Skeletal	-0.17899	3.89516e-11
rs3732103	rs62120155	chr2_11308842_G_A	0.758901	C2orf50	ENSG00000150873.11	Pituitary	-0.322968	1.12032e-07
rs3732103	rs62120156	chr2_11309920_A_G	0.747917	PQLC3	ENSG00000162976.12	Muscle - Skeletal	-0.189903	1.63005e-12
rs3732103	rs62121446	chr2_11380909_T_G	0.664736	PQLC3	ENSG00000162976.12	Muscle - Skeletal	-0.180403	3.52425e-11
rs3732103	rs62121447	chr2_11380979_C_T	0.664736	PQLC3	ENSG00000162976.12	Muscle - Skeletal	-0.18001	2.08033e-11
rs3732103	rs6705170	chr2_11502656_A_G	0.661218	C2orf50	ENSG00000150873.11	Pituitary	-0.286585	2.11985e-06
rs3732103	rs6707667	chr2_11430094_G_A	0.664736	PQLC3	ENSG00000162976.12	Muscle - Skeletal	-0.182297	1.59712e-11
rs3732103	rs6709947	chr2_11465541_G_C	0.853278	ROCK2	ENSG00000134318.13	Whole Blood	-0.0974527	1.27671e-06
rs3732103	rs6711793	chr2_11335847_G_A	0.664736	PQLC3	ENSG00000162976.12	Muscle - Skeletal	-0.170372	1.05512e-10
rs3732103	rs6716447	chr2_11385575_A_C	0.667857	PQLC3	ENSG00000162976.12	Muscle - Skeletal	-0.175428	3.99096e-11
rs3732103	rs6716817	chr2_11385834_A_G	0.661179	ROCK2	ENSG00000134318.13	Muscle - Skeletal	0.11689	2.44079e-07
rs3732103	rs6728627	chr2_11382396_T_C	0.664736	PQLC3	ENSG00000162976.12	Muscle - Skeletal	-0.162682	8.25888e-10
rs3732103	rs6736194	chr2_11500058_C_G	0.816297	PQLC3	ENSG00000162976.12	Muscle - Skeletal	-0.13003	7.63708e-07
rs3732103	rs6739310	chr2_11500314_C_A	0.816297	C2orf50	ENSG00000150873.11	Pituitary	-0.299523	6.78401e-07
rs3732103	rs6743710	chr2_11501680_C_T	0.80538	C2orf50	ENSG00000150873.11	Pituitary	-0.383096	1.7299e-10
rs3732103	rs6744083	chr2_11501974_C_T	0.798292	PQLC3	ENSG00000162976.12	Muscle - Skeletal	-0.130302	4.235e-07
rs3732103	rs6744332	chr2_11502205_C_T	0.66414	PQLC3	ENSG00000162976.12	Muscle - Skeletal	-0.12487	1.34655e-06
rs3732103	rs6753921	chr2_11326755_G_A	0.664736	PQLC3	ENSG00000162976.12	Muscle - Skeletal	-0.170372	1.05512e-10
rs3732103	rs6759032	chr2_11502014_A_T	0.80538	PQLC3	ENSG00000162976.12	Muscle - Skeletal	-0.126141	1.05769e-06
rs3732103	rs6759164	chr2_11502129_A_G	0.667733	C2orf50	ENSG00000150873.11	Pituitary	-0.286585	2.11985e-06
rs3732103	rs6759299	chr2_11502233_A_C	0.661218	PQLC3	ENSG00000162976.12	Muscle - Skeletal	-0.12487	1.34655e-06
rs3732103	rs72368049	chr2_11334908_C_C	0.664736	C2orf50	ENSG00000150873.11	Pituitary	-0.351383	3.99244e-09
rs3732103	rs72549050	chr2_11454443_T_T	0.664736	PQLC3	ENSG00000162976.12	Muscle - Skeletal	-0.175428	3.99096e-11
rs3732103	rs726843	chr2_11356190_G_A	0.658525	PQLC3	ENSG00000162976.12	Muscle - Skeletal	-0.176669	4.03261e-11
rs3732103	rs753771	chr2_11465547_T_C	0.664736	PQLC3	ENSG00000162976.12	Muscle - Skeletal	-0.175428	3.99096e-11
rs3732103	rs7557723	chr2_11462090_T_C	0.664736	PQLC3	ENSG00000162976.12	Muscle - Skeletal	-0.175428	3.99096e-11
rs3732103	rs7560132	chr2_11372288_C_T	0.631069	PQLC3	ENSG00000162976.12	Muscle - Skeletal	-0.179321	2.71746e-11
rs3732103	rs7570428	chr2_11307634_G_C	0.672671	C2orf50	ENSG00000150873.11	Pituitary	-0.350449	2.76303e-08
rs3732103	rs7580593	chr2_11343228_T_C	0.664736	PQLC3	ENSG00000162976.12	Muscle - Skeletal	-0.170372	1.05512e-10
rs3732103	rs7581130	chr2_11353374_T_C	0.664736	C2orf50	ENSG00000150873.11	Pituitary	-0.351383	3.99244e-09
rs3732103	rs7589152	chr2_11420837_T_C	0.664736	PQLC3	ENSG00000162976.12	Muscle - Skeletal	-0.1753	4.0273e-11
rs3732103	rs7589459	chr2_11501054_C_T	0.816297	C2orf50	ENSG00000150873.11	Pituitary	-0.302074	5.50768e-07
rs3732103	rs7589629	chr2_11373207_G_T	0.63408	PQLC3	ENSG00000162976.12	Muscle - Skeletal	-0.15866	2.21163e-09
rs3732103	rs7598032	chr2_11353200_T_C	0.860585	C2orf50	ENSG00000150873.11	Pituitary	-0.355947	3.11515e-09
rs3732103	rs7600696	chr2_11359399_A_C	0.860585	C2orf50	ENSG00000150873.11	Pituitary	-0.356207	2.86337e-09
rs3732103	rs7605784	chr2_11500921_T_G	0.812726	C2orf50	ENSG00000150873.11	Pituitary	-0.384371	3.80394e-10
rs3732103	rs7605793	chr2_11500949_T_C	0.816297	C2orf50	ENSG00000150873.11	Pituitary	-0.311162	2.54824e-07
rs3732103	rs76229353	chr2_11484462_A_A	0.646223	C2orf50	ENSG00000150873.11	Pituitary	-0.391222	2.66008e-09
rs3732103	rs8996	chr2_11320877_C_T	0.661626	PQLC3	ENSG00000162976.12	Muscle - Skeletal	-0.170372	1.05512e-10
rs3732103	rs921322	chr2_11319660_G_A	0.661626	PQLC3	ENSG00000162976.12	Muscle - Skeletal	-0.174636	3.58343e-11
rs3732103	rs978906	chr2_11323276_T_C	0.664736	PQLC3	ENSG00000162976.12	Muscle - Skeletal	-0.171543	7.53359e-11
rs3732103	rs9798189	chr2_11468937_G_T	0.857071	PQLC3	ENSG00000162976.12	Nerve - Tibial	0.128195	4.32097e-06
rs7625237	rs10433616	chr3_53284363_C_T	0.678957	TKT	ENSG00000163931.15	Esophagus - Mucosa	-0.131806	6.17193e-09
rs7625237	rs11720625	chr3_53282549_C_G	0.605841	TKT	ENSG00000163931.15	Esophagus - Mucosa	-0.131462	3.78428e-10
rs7625237	rs12485313	chr3_53279509_T_G	0.913328	TKT	ENSG00000163931.15	Esophagus - Mucosa	-0.134031	2.26813e-09
rs7625237	rs12487632	chr3_53275641_C_T	0.81796	TKT	ENSG00000163931.15	Esophagus - Mucosa	-0.133629	1.59573e-10
rs7625237	rs12493802	chr3_53278241_C_T	0.832084	TKT	ENSG00000163931.15	Esophagus - Mucosa	-0.128212	5.64911e-10
rs7625237	rs12494824	chr3_53279525_C_T	0.631304	TKT	ENSG00000163931.15	Esophagus - Mucosa	-0.169608	1.21603e-13
rs7625237	rs12629312	chr3_53272889_G_A	0.631931	ITIH4	ENSG00000055955.15	Esophagus - Mucosa	-0.228374	7.49467e-06
rs7625237	rs2129011	chr3_53393970_T_A	0.702966	TKT	ENSG00000163931.15	Esophagus - Mucosa	-0.128218	8.54152e-09
rs7625237	rs2306569	chr3_53274602_T_C	0.628357	TKT	ENSG00000163931.15	Esophagus - Mucosa	-0.171255	7.49956e-14
rs7625237	rs34310421	chr3_53282653_C_C	0.609148	TKT	ENSG00000163931.15	Esophagus - Mucosa	-0.130189	5.57458e-10
rs7625237	rs35323099	chr3_53397380_C_C	0.702966	TKT	ENSG00000163931.15	Esophagus - Mucosa	-0.128134	8.17337e-09
rs7625237	rs4370021	chr3_53432016_A_G	0.692345	TKT	ENSG00000163931.15	Esophagus - Mucosa	-0.128795	7.17376e-09
rs7625237	rs4687716	chr3_53277094_G_A	0.63426	TKT	ENSG00000163931.15	Esophagus - Mucosa	-0.169767	1.15992e-13
rs7625237	rs4687726	chr3_53417156_A_G	0.702966	TKT	ENSG00000163931.15	Esophagus - Mucosa	-0.13055	4.09857e-09
rs7625237	rs6806814	chr3_53358018_G_C	0.710109	TKT	ENSG00000163931.15	Esophagus - Mucosa	-0.128164	7.734e-09
rs7625237	rs7610113	chr3_53276697_T_C	0.913328	TKT	ENSG00000163931.15	Esophagus - Mucosa	-0.137954	6.50685e-10
rs7625237	rs7617474	chr3_53280098_A_G	0.913328	TKT	ENSG00000163931.15	Esophagus - Mucosa	-0.134031	2.26813e-09
rs7625237	rs7625237	chr3_53281265_T_C	1	ITIH4	ENSG00000055955.15	Whole Blood	0.164144	4.35996e-08
rs7625237	rs7627444	chr3_53280007_G_C	0.828536	TKT	ENSG00000163931.15	Esophagus - Mucosa	-0.13052	4.39209e-10
rs7625237	rs7628245	chr3_53272944_C_T	0.738236	ITIH4	ENSG00000055955.15	Esophagus - Mucosa	-0.276056	1.80121e-07
rs7625237	rs7630632	chr3_53281183_G_T	0.832084	TKT	ENSG00000163931.15	Esophagus - Mucosa	-0.13052	4.39209e-10
rs7625237	rs7646760	chr3_53278653_C_A	0.913328	TKT	ENSG00000163931.15	Esophagus - Mucosa	-0.137954	6.50685e-10
rs7625237	rs9820979	chr3_53278320_A_G	0.913328	TKT	ENSG00000163931.15	Esophagus - Mucosa	-0.135946	1.2592e-09
rs253447	rs153662	chr5_141811606_G_T	0.654449	LINC01844	ENSG00000236714.1	Thyroid	0.401032	4.01629e-34
rs253447	rs153663	chr5_141811345_G_A	0.654449	LINC01844	ENSG00000236714.1	Thyroid	0.401032	4.01629e-34
rs253447	rs153664	chr5_141811293_A_G	0.860366	LINC01844	ENSG00000236714.1	Thyroid	0.316451	7.71727e-11
rs253447	rs1644577	chr5_141810583_A_G	0.654449	LINC01844	ENSG00000236714.1	Thyroid	0.401032	4.01629e-34
rs253447	rs1644578	chr5_141810582_C_T	0.654449	LINC01844	ENSG00000236714.1	Thyroid	0.401032	4.01629e-34
rs253447	rs168810	chr5_141793582_C_T	0.671744	LINC01844	ENSG00000236714.1	Thyroid	-0.297389	1.17048e-10
rs253447	rs168811	chr5_141793464_G_A	0.671744	LINC01844	ENSG00000236714.1	Thyroid	-0.281515	1.25713e-09
rs253447	rs181895	chr5_141811150_G_A	0.654449	LINC01844	ENSG00000236714.1	Thyroid	0.401032	4.01629e-34
rs253447	rs253440	chr5_141796191_G_T	0.956618	LINC01844	ENSG00000236714.1	Thyroid	-0.281651	5.16267e-08
rs253447	rs253444	chr5_141793741_G_A	0.677674	LINC01844	ENSG00000236714.1	Thyroid	-0.287813	1.23344e-09
rs253447	rs253445	chr5_141793435_C_T	0.677674	LINC01844	ENSG00000236714.1	Thyroid	-0.305644	7.13792e-11
rs253447	rs253446	chr5_141792979_G_A	0.677674	LINC01844	ENSG00000236714.1	Thyroid	-0.299243	1.41933e-10
rs253447	rs253447	chr5_141792033_C_T	1	LINC01844	ENSG00000236714.1	Thyroid	-0.282963	9.42963e-08
rs253447	rs253448	chr5_141791672_C_T	0.684588	LINC01844	ENSG00000236714.1	Thyroid	-0.299847	2.94163e-10
rs253447	rs254424	chr5_141810877_G_A	0.654449	LINC01844	ENSG00000236714.1	Thyroid	0.401032	4.01629e-34
rs253447	rs254426	chr5_141772903_A_C	0.905726	LINC01844	ENSG00000236714.1	Thyroid	-0.331547	4.24439e-11
rs253447	rs254428	chr5_141777439_G_T	0.677792	LINC01844	ENSG00000236714.1	Thyroid	0.439481	9.08128e-40
rs253447	rs254431	chr5_141769375_G_A	0.901918	LINC01844	ENSG00000236714.1	Thyroid	-0.314458	5.28739e-10
rs253447	rs254432	chr5_141769319_A_G	0.631023	LINC01844	ENSG00000236714.1	Thyroid	-0.354427	5.49322e-15
rs253447	rs29857	chr5_141807036_A_G	0.849308	LINC01844	ENSG00000236714.1	Thyroid	0.295979	6.70543e-11
rs253447	rs3866883	chr5_141822539_C_A	0.63927	LINC01844	ENSG00000236714.1	Thyroid	-0.356464	3.07493e-22
rs253447	rs39807	chr5_141807178_C_T	0.845538	LINC01844	ENSG00000236714.1	Thyroid	0.295979	6.70543e-11
rs253447	rs42243	chr5_141807365_T_C	0.849308	LINC01844	ENSG00000236714.1	Thyroid	0.295979	6.70543e-11
rs253447	rs58644	chr5_141791827_G_A	0.678638	LINC01844	ENSG00000236714.1	Thyroid	-0.304754	8.5004e-11
rs253447	rs59738707	chr5_141814420_G_A	0.875795	LINC01844	ENSG00000236714.1	Thyroid	-0.280881	2.30108e-08
rs253447	rs75551354	chr5_141792822_C_C	0.677674	LINC01844	ENSG00000236714.1	Thyroid	-0.297956	2.62342e-10
rs9271382	rs141890408	chr6_32567296_G_C	0.863347	HLA-DQB1	ENSG00000179344.16	Muscle - Skeletal	-0.800727	1.06557e-84
rs9271382	rs144337658	chr6_32592155_T_T	0.744464	HLA-DRB6	ENSG00000229391.7	Nerve - Tibial	0.902747	7.63377e-67
rs9271382	rs17612774	chr6_32620286_T_C	0.661773	HLA-DQB1	ENSG00000179344.16	Skin - Sun Exposed (Lower leg)	-1.0092	4.19821e-138
rs9271382	rs17843604	chr6_32620283_C_T	0.893766	HLA-DQB1	ENSG00000179344.16	Skin - Sun Exposed (Lower leg)	-1.0092	4.19821e-138
rs9271382	rs3104363	chr6_32604000_G_T	0.606983	HLA-DQB1	ENSG00000179344.16	Skin - Sun Exposed (Lower leg)	-1.07074	6.35477e-183
rs9271382	rs80285039	chr6_32587510_C_T	0.93634	HLA-DQB1	ENSG00000179344.16	Muscle - Skeletal	-0.784273	6.29546e-78
rs9271382	rs9270664	chr6_32566149_G_A	0.913117	HLA-DQB1	ENSG00000179344.16	Muscle - Skeletal	-0.807564	6.12771e-85
rs9271382	rs9270910	chr6_32572180_G_C	0.928468	HLA-DQB1	ENSG00000179344.16	Skin - Sun Exposed (Lower leg)	-0.995842	1.92454e-127
rs9271382	rs9270911	chr6_32572202_C_T	0.932381	HLA-DQB1	ENSG00000179344.16	Skin - Sun Exposed (Lower leg)	-0.995842	1.92454e-127
rs9271382	rs9271365	chr6_32586794_T_G	0.797005	HLA-DQB1	ENSG00000179344.16	Skin - Sun Exposed (Lower leg)	-0.765642	1.34022e-65
rs9271382	rs9271382	chr6_32587375_G_A	1	HLA-DQB1	ENSG00000179344.16	Muscle - Skeletal	-0.782145	1.64946e-77
rs9271382	rs9271383	chr6_32587391_C_T	0.979943	HLA-DQB1	ENSG00000179344.16	Skin - Sun Exposed (Lower leg)	-0.990909	3.40159e-122
rs9271382	rs9271387	chr6_32587424_C_T	0.887945	HLA-DQB1	ENSG00000179344.16	Skin - Sun Exposed (Lower leg)	-1.00117	1.16029e-125
rs9271382	rs9271389	chr6_32587431_T_C	0.899035	HLA-DQB1	ENSG00000179344.16	Muscle - Skeletal	-0.784273	6.29546e-78
rs9271382	rs9271414	chr6_32587782_C_T	0.624507	HLA-DRB6	ENSG00000229391.7	Lung	0.88917	9.26835e-71
rs9271382	rs9271415	chr6_32587786_C_T	0.624507	HLA-DRB6	ENSG00000229391.7	Lung	0.88917	9.26835e-71
rs9271382	rs9271490	chr6_32589060_A_G	0.637181	HLA-DRB6	ENSG00000229391.7	Lung	0.89312	6.81365e-71
rs9271382	rs9271491	chr6_32589061_A_G	0.637181	HLA-DRB6	ENSG00000229391.7	Lung	0.89312	6.81365e-71
rs9271382	rs9271493	chr6_32589158_A_G	0.641035	HLA-DRB6	ENSG00000229391.7	Lung	0.89312	6.81365e-71
rs9271382	rs9271505	chr6_32589375_T_G	0.603286	HLA-DRB6	ENSG00000229391.7	Lung	0.89312	6.81365e-71
rs9271382	rs9271506	chr6_32589380_C_T	0.600744	HLA-DRB6	ENSG00000229391.7	Lung	0.89312	6.81365e-71
rs9271382	rs9271507	chr6_32589394_C_A	0.60815	HLA-DRB6	ENSG00000229391.7	Lung	0.89312	6.81365e-71
rs9271382	rs9271510	chr6_32589467_T_C	0.6021	HLA-DRB6	ENSG00000229391.7	Skin - Sun Exposed (Lower leg)	0.907602	3.57632e-69
rs9271382	rs9271512	chr6_32589510_A_G	0.637181	HLA-DRB6	ENSG00000229391.7	Lung	0.89312	6.81365e-71
rs9271382	rs9271514	chr6_32589613_A_G	0.637181	HLA-DRB6	ENSG00000229391.7	Lung	0.889275	1.04112e-70
rs9271382	rs9271515	chr6_32589645_A_G	0.634615	HLA-DRB6	ENSG00000229391.7	Lung	0.89312	6.81365e-71
rs9271382	rs9271518	chr6_32589745_C_T	0.600744	HLA-DRB6	ENSG00000229391.7	Lung	0.885646	2.2967e-70
rs9271382	rs9271543	chr6_32590097_A_T	0.626966	HLA-DRB6	ENSG00000229391.7	Lung	0.89312	6.81365e-71
rs9271382	rs9271548	chr6_32590234_A_T	0.643613	HLA-DRB6	ENSG00000229391.7	Lung	0.89312	6.81365e-71
rs9271382	rs9271602	chr6_32591383_T_G	0.722684	HLA-DQA2	ENSG00000237541.3	Whole Blood	0.927663	6.74701e-99
rs9271382	rs9271730	chr6_32593608_G_A	0.625116	HLA-DRB6	ENSG00000229391.7	Lung	0.878177	1.11293e-70
rs9271382	rs9272320	chr6_32604124_G_A	0.793395	HLA-DQB1	ENSG00000179344.16	Skin - Sun Exposed (Lower leg)	-1.00539	4.88337e-137
rs9271382	rs9272350	chr6_32604410_T_A	0.647824	HLA-DQB1	ENSG00000179344.16	Skin - Sun Exposed (Lower leg)	-1.07144	3.33172e-183
rs77163128	rs6957656	chr7_46103995_G_A	0.868235	GTF2IP13	ENSG00000272556.2	Adipose - Subcutaneous	-0.304042	0.00014656
rs77163128	rs77764275	chr7_46108748_A_G	0.863859	GTF2IP13	ENSG00000272556.2	Adipose - Subcutaneous	-0.304042	0.00014656
rs4247284	rs149099719	chr8_95658287_A_A	1	ESRP1	ENSG00000104413.15	Skin - Sun Exposed (Lower leg)	0.106395	3.75783e-15
rs4247284	rs1895874	chr8_95675372_G_A	0.775687	ESRP1	ENSG00000104413.15	Skin - Sun Exposed (Lower leg)	0.100463	8.62078e-17
rs4247284	rs3133633	chr8_95659351_G_C	1	ESRP1	ENSG00000104413.15	Skin - Sun Exposed (Lower leg)	-0.100997	6.82305e-14
rs4247284	rs3808381	chr8_95657956_A_G	0.977786	ESRP1	ENSG00000104413.15	Skin - Sun Exposed (Lower leg)	0.111441	2.93752e-16
rs4247284	rs3824131	chr8_95658270_T_C	1	ESRP1	ENSG00000104413.15	Skin - Sun Exposed (Lower leg)	0.106395	3.75783e-15
rs4247284	rs3824132	chr8_95658225_G_T	1	ESRP1	ENSG00000104413.15	Skin - Sun Exposed (Lower leg)	0.111441	2.93752e-16
rs4247284	rs3840684	chr8_95657914_A_A	0.988797	ESRP1	ENSG00000104413.15	Skin - Sun Exposed (Lower leg)	0.111441	2.93752e-16
rs4247284	rs4247284	chr8_95659636_C_G	1	ESRP1	ENSG00000104413.15	Skin - Sun Exposed (Lower leg)	0.110132	6.37899e-16
rs4247284	rs57602858	chr8_95658562_A_A	1	ESRP1	ENSG00000104413.15	Skin - Sun Exposed (Lower leg)	0.110132	6.37899e-16
rs4247284	rs60139063	chr8_95658526_T_C	1	ESRP1	ENSG00000104413.15	Skin - Sun Exposed (Lower leg)	0.110132	6.37899e-16
rs62525059	rs10087214	chr8_143999726_G_A	0.840337	GML	ENSG00000104499.6	Testis	0.513027	9.44265e-23
rs62525059	rs10090696	chr8_144052791_G_A	0.776431	GML	ENSG00000104499.6	Testis	0.528981	7.36552e-22
rs62525059	rs10099325	chr8_143910499_A_G	0.707367	GML	ENSG00000104499.6	Testis	0.610662	2.92499e-32
rs62525059	rs10104061	chr8_143967162_G_T	0.954307	GML	ENSG00000104499.6	Testis	0.5738	2.54302e-29
rs62525059	rs10108559	chr8_144054291_C_T	0.772294	GML	ENSG00000104499.6	Testis	0.522704	2.19338e-21
rs62525059	rs10110115	chr8_143975633_T_C	0.990823	GML	ENSG00000104499.6	Testis	0.572102	6.84798e-30
rs62525059	rs10717492	chr8_144003917_T_T	0.715772	GML	ENSG00000104499.6	Testis	0.482448	5.45179e-20
rs62525059	rs10808681	chr8_143974787_A_G	0.990823	GML	ENSG00000104499.6	Testis	0.572102	6.84798e-30
rs62525059	rs10956995	chr8_143969531_C_T	0.97246	GML	ENSG00000104499.6	Testis	0.5738	2.54302e-29
rs62525059	rs112871255	chr8_144051836_C_A	0.776431	GML	ENSG00000104499.6	Testis	0.528848	6.31129e-22
rs62525059	rs12678054	chr8_143965700_C_T	0.967916	GML	ENSG00000104499.6	Testis	0.572102	6.84798e-30
rs62525059	rs12679242	chr8_143998088_C_T	0.840337	GML	ENSG00000104499.6	Testis	0.520693	1.20013e-23
rs62525059	rs138088171	chr8_144020271_C_T	0.801678	GML	ENSG00000104499.6	Testis	0.548458	2.45168e-24
rs62525059	rs143247792	chr8_143945847_A_A	0.9369	GML	ENSG00000104499.6	Testis	0.575881	1.53586e-29
rs62525059	rs146554497	chr8_144057920_C_C	0.772294	GML	ENSG00000104499.6	Testis	0.528981	7.36552e-22
rs62525059	rs1799998	chr8_143999600_A_G	0.840337	GML	ENSG00000104499.6	Testis	0.520693	1.20013e-23
rs62525059	rs200639796	chr8_143963571_A_C	0.97246	GML	ENSG00000104499.6	Testis	0.5738	2.54302e-29
rs62525059	rs2299610	chr8_143917939_A_C	0.759889	GML	ENSG00000104499.6	Testis	0.621394	1.80394e-33
rs62525059	rs2299611	chr8_143917959_G_A	0.764015	GML	ENSG00000104499.6	Testis	0.621394	1.80394e-33
rs62525059	rs28361356	chr8_143998159_C_G	0.840337	GML	ENSG00000104499.6	Testis	0.520693	1.20013e-23
rs62525059	rs28366703	chr8_143996852_A_G	0.712155	LYNX1	ENSG00000180155.19	Artery - Tibial	0.36504	7.21285e-21
rs62525059	rs28431910	chr8_144051193_G_A	0.780618	GML	ENSG00000104499.6	Testis	0.536106	2.01222e-22
rs62525059	rs28459852	chr8_143986436_T_A	0.932153	GML	ENSG00000104499.6	Testis	0.563587	3.46442e-27
rs62525059	rs28469769	chr8_144035499_G_A	0.784768	GML	ENSG00000104499.6	Testis	0.549883	7.53119e-24
rs62525059	rs28477982	chr8_144049868_C_A	0.784768	GML	ENSG00000104499.6	Testis	0.536106	2.01222e-22
rs62525059	rs28491316	chr8_143992661_C_T	0.954299	GML	ENSG00000104499.6	Testis	0.566142	3.33382e-27
rs62525059	rs28505089	chr8_144059912_G_A	0.76817	GML	ENSG00000104499.6	Testis	0.521037	2.72162e-21
rs62525059	rs28524031	chr8_143938116_T_C	0.932579	GML	ENSG00000104499.6	Testis	0.570837	3.09786e-29
rs62525059	rs28558934	chr8_143986555_T_C	0.932153	GML	ENSG00000104499.6	Testis	0.557867	1.75215e-26
rs62525059	rs28571827	chr8_144003207_G_A	0.715772	LYNX1	ENSG00000180155.19	Artery - Tibial	0.351442	2.46109e-19
rs62525059	rs28615142	chr8_143996876_T_C	0.708013	LYNX1	ENSG00000180155.19	Artery - Tibial	0.359673	2.41159e-20
rs62525059	rs28641077	chr8_144064275_C_T	0.755781	GML	ENSG00000104499.6	Testis	0.523362	2.00979e-21
rs62525059	rs28659182	chr8_143999919_T_A	0.840337	GML	ENSG00000104499.6	Testis	0.520693	1.20013e-23
rs62525059	rs28710914	chr8_144003290_A_G	0.715772	GML	ENSG00000104499.6	Testis	0.488069	2.09284e-20
rs62525059	rs28807434	chr8_143971760_A_G	0.97246	GML	ENSG00000104499.6	Testis	0.5738	2.54302e-29
rs62525059	rs36176772	chr8_144009765_C_T	0.827475	GML	ENSG00000104499.6	Testis	0.500936	6.56066e-21
rs62525059	rs36187312	chr8_144009349_A_T	0.827475	GML	ENSG00000104499.6	Testis	0.498645	8.24686e-21
rs62525059	rs3750246	chr8_143921804_C_T	0.764015	GML	ENSG00000104499.6	Testis	0.618726	8.9439e-33
rs62525059	rs3753123	chr8_143926968_T_C	0.932579	GML	ENSG00000104499.6	Testis	0.575881	1.53586e-29
rs62525059	rs3802226	chr8_143922788_C_T	0.747598	GML	ENSG00000104499.6	Testis	0.592727	1.4698e-29
rs62525059	rs3802228	chr8_143992218_A_G	0.819964	LYNX1	ENSG00000180155.19	Artery - Tibial	0.380361	4.61364e-22
rs62525059	rs3802230	chr8_143992864_C_A	0.819964	LYNX1	ENSG00000180155.19	Artery - Tibial	0.381549	3.415e-22
rs62525059	rs3819496	chr8_143923891_A_G	0.889111	GML	ENSG00000104499.6	Testis	0.602117	7.64804e-31
rs62525059	rs3935387	chr8_144037815_G_A	0.784768	GML	ENSG00000104499.6	Testis	0.549883	7.53119e-24
rs62525059	rs4013169	chr8_143905742_A_G	0.707367	GML	ENSG00000104499.6	Testis	0.611183	7.57369e-33
rs62525059	rs4072020	chr8_143997415_T_C	0.84457	GML	ENSG00000104499.6	Testis	0.524535	4.95714e-24
rs62525059	rs4276672	chr8_143908818_C_T	0.707367	GML	ENSG00000104499.6	Testis	0.611183	7.57369e-33
rs62525059	rs4314631	chr8_143915226_C_T	0.759904	GML	ENSG00000104499.6	Testis	0.620791	1.20286e-33
rs62525059	rs4344051	chr8_143909268_C_T	0.707367	GML	ENSG00000104499.6	Testis	0.611183	7.57369e-33
rs62525059	rs4400358	chr8_143909021_G_A	0.707367	GML	ENSG00000104499.6	Testis	0.611183	7.57369e-33
rs62525059	rs4527848	chr8_143943262_T_G	0.9369	GML	ENSG00000104499.6	Testis	0.575881	1.53586e-29
rs62525059	rs4539	chr8_143996539_T_C	0.840337	GML	ENSG00000104499.6	Testis	0.52184	8.58892e-24
rs62525059	rs45445491	chr8_143916215_A_C	0.759904	GML	ENSG00000104499.6	Testis	0.539269	2.48644e-26
rs62525059	rs4546	chr8_143996553_G_A	0.840337	GML	ENSG00000104499.6	Testis	0.524535	4.95714e-24
rs62525059	rs4606038	chr8_143941258_G_A	0.9369	GML	ENSG00000104499.6	Testis	0.575881	1.53586e-29
rs62525059	rs5283	chr8_143960597_G_A	0.967916	GML	ENSG00000104499.6	Testis	0.574534	3.81255e-29
rs62525059	rs57026081	chr8_144054517_A_G	0.772294	GML	ENSG00000104499.6	Testis	0.528981	7.36552e-22
rs62525059	rs57646597	chr8_143975125_C_T	0.986278	GML	ENSG00000104499.6	Testis	0.572102	6.84798e-30
rs62525059	rs5895735	chr8_143994419_T_T	0.698498	LYNX1	ENSG00000180155.19	Artery - Tibial	0.363864	9.14627e-21
rs62525059	rs61276460	chr8_144064882_C_T	0.759904	GML	ENSG00000104499.6	Testis	0.441125	3.82675e-15
rs62525059	rs62524560	chr8_144000727_C_T	0.840337	GML	ENSG00000104499.6	Testis	0.520693	1.20013e-23
rs62525059	rs62524561	chr8_144000768_G_A	0.840337	GML	ENSG00000104499.6	Testis	0.534316	2.86665e-25
rs62525059	rs62524569	chr8_144036416_G_C	0.780578	GML	ENSG00000104499.6	Testis	0.549883	7.53119e-24
rs62525059	rs62524965	chr8_143918922_G_A	0.764015	GML	ENSG00000104499.6	Testis	0.621518	1.499e-33
rs62525059	rs62524968	chr8_143920257_C_T	0.755805	GML	ENSG00000104499.6	Testis	0.618476	2.03653e-32
rs62525059	rs62525051	chr8_143963909_T_C	0.97246	GML	ENSG00000104499.6	Testis	0.572102	6.84798e-30
rs62525059	rs62525059	chr8_143982961_G_A	1	GML	ENSG00000104499.6	Testis	0.5738	2.54302e-29
rs62525059	rs62525983	chr8_143988986_C_G	0.954299	GML	ENSG00000104499.6	Testis	0.56434	7.15241e-27
rs62525059	rs6399	chr8_143996365_G_A	0.840337	GML	ENSG00000104499.6	Testis	0.523848	4.73442e-24
rs62525059	rs6418	chr8_143996363_A_G	0.835902	GML	ENSG00000104499.6	Testis	0.514054	1.29911e-23
rs62525059	rs6429	chr8_143994388_G_C	0.620341	LYNX1	ENSG00000180155.19	Artery - Tibial	0.363676	6.8403e-21
rs62525059	rs6471571	chr8_143964865_A_G	0.97246	GML	ENSG00000104499.6	Testis	0.567418	2.56534e-28
rs62525059	rs6988985	chr8_144007104_T_C	0.703883	LYNX1	ENSG00000180155.19	Adipose - Subcutaneous	0.244542	1.42033e-12
rs62525059	rs6992689	chr8_143990763_A_G	0.819964	LYNX1	ENSG00000180155.19	Artery - Tibial	0.381549	3.415e-22
rs62525059	rs6995989	chr8_143985583_C_T	0.768238	GML	ENSG00000104499.6	Testis	0.527268	8.88267e-24
rs62525059	rs7011889	chr8_144005260_A_C	0.827475	GML	ENSG00000104499.6	Testis	0.547534	8.19995e-25
rs62525059	rs7461740	chr8_143997877_C_G	0.840337	GML	ENSG00000104499.6	Testis	0.513027	9.44265e-23
rs62525059	rs7463212	chr8_143991858_T_A	0.819964	LYNX1	ENSG00000180155.19	Artery - Tibial	0.380361	4.61364e-22
rs62525059	rs74838461	chr8_143994399_T_C	0.665544	LYNX1	ENSG00000180155.19	Artery - Tibial	0.363676	6.8403e-21
rs62525059	rs756552	chr8_143921180_G_A	0.764015	GML	ENSG00000104499.6	Testis	0.612998	2.4644e-32
rs62525059	rs7826575	chr8_143906072_G_T	0.707367	GML	ENSG00000104499.6	Testis	0.529189	5.31235e-25
rs62525059	rs7826593	chr8_143906098_G_T	0.707367	GML	ENSG00000104499.6	Testis	0.529189	5.31235e-25
rs62525059	rs7829926	chr8_143916778_G_A	0.751717	GML	ENSG00000104499.6	Testis	0.598639	9.08884e-31
rs62525059	rs7831617	chr8_144002283_G_T	0.840337	GML	ENSG00000104499.6	Testis	0.520693	1.20013e-23
rs62525059	rs7833415	chr8_143960167_G_C	0.927626	GML	ENSG00000104499.6	Testis	0.574981	1.53407e-27
rs62525059	rs7836572	chr8_143998063_T_C	0.840337	GML	ENSG00000104499.6	Testis	-0.528902	3.73469e-24
rs62525059	rs79201878	chr8_143994396_A_T	0.665544	LYNX1	ENSG00000180155.19	Artery - Tibial	0.363676	6.8403e-21
rs62525059	rs79410128	chr8_143994391_G_C	0.620341	LYNX1	ENSG00000180155.19	Artery - Tibial	0.363676	6.8403e-21
rs62525059	rs80062072	chr8_143994398_A_G	0.665544	LYNX1	ENSG00000180155.19	Artery - Tibial	0.363676	6.8403e-21
rs62525059	rs9643358	chr8_144003138_G_C	0.840337	GML	ENSG00000104499.6	Testis	0.529956	1.16182e-24
rs62525059	rs9692814	chr8_143908080_A_G	0.707367	GML	ENSG00000104499.6	Testis	0.517557	3.35327e-23
rs62525059	rs9692989	chr8_144042624_A_T	0.784768	GML	ENSG00000104499.6	Testis	0.550219	1.59631e-23
rs62525059	rs9694948	chr8_143908256_C_T	0.707367	GML	ENSG00000104499.6	Testis	0.600346	4.51612e-31
rs62525059	rs9720260	chr8_144058386_G_C	0.772294	GML	ENSG00000104499.6	Testis	0.536393	7.81755e-22
rs10833346	rs10833345	chr11_20540711_G_T	0.821062	HTATIP2	ENSG00000109854.13	Adipose - Subcutaneous	0.190823	2.22102e-05
rs10833346	rs10833346	chr11_20543637_A_G	1	HTATIP2	ENSG00000109854.13	Adipose - Subcutaneous	0.218921	3.14409e-07
rs9787901	rs10769156	chr11_45649607_C_A	0.7224	CHST1	ENSG00000175264.7	Thyroid	0.288888	1.3346e-11
rs9787901	rs10838503	chr11_45690907_G_A	0.982216	CHST1	ENSG00000175264.7	Thyroid	-0.574494	1.91947e-31
rs9787901	rs11038585	chr11_45649821_C_G	0.73323	CHST1	ENSG00000175264.7	Thyroid	-0.542643	1.02904e-21
rs9787901	rs11038593	chr11_45656340_A_G	0.745171	CHST1	ENSG00000175264.7	Thyroid	-0.542643	1.02904e-21
rs9787901	rs11038595	chr11_45657952_A_G	0.745171	CHST1	ENSG00000175264.7	Thyroid	-0.542643	1.02904e-21
rs9787901	rs11038602	chr11_45662133_C_T	0.7224	CHST1	ENSG00000175264.7	Thyroid	-0.372216	3.81142e-16
rs9787901	rs11038604	chr11_45669949_C_T	0.792389	CHST1	ENSG00000175264.7	Thyroid	-0.539358	8.54862e-22
rs9787901	rs11038605	chr11_45676784_C_T	0.921764	CHST1	ENSG00000175264.7	Thyroid	-0.580923	8.1468e-25
rs9787901	rs11038611	chr11_45696552_A_G	0.969228	CHST1	ENSG00000175264.7	Thyroid	-0.533764	3.07786e-24
rs9787901	rs1348962	chr11_45656052_T_C	0.73035	CHST1	ENSG00000175264.7	Thyroid	0.287958	1.45142e-11
rs9787901	rs139579417	chr11_45652207_C_A	0.725791	CHST1	ENSG00000175264.7	Thyroid	-0.542643	1.02904e-21
rs9787901	rs140731710	chr11_45653580_T_C	0.745171	CHST1	ENSG00000175264.7	Thyroid	-0.542643	1.02904e-21
rs9787901	rs1992849	chr11_45664488_C_T	0.740955	CHST1	ENSG00000175264.7	Thyroid	-0.542643	1.02904e-21
rs9787901	rs2121702	chr11_45652148_T_C	0.711184	CHST1	ENSG00000175264.7	Thyroid	0.290777	1.02209e-11
rs9787901	rs2166747	chr11_45652037_C_T	0.711184	CHST1	ENSG00000175264.7	Thyroid	0.288888	1.3346e-11
rs9787901	rs2277272	chr11_45674170_C_T	0.804505	CHST1	ENSG00000175264.7	Thyroid	0.363381	1.13909e-16
rs9787901	rs3740702	chr11_45670395_C_T	0.796306	CHST1	ENSG00000175264.7	Thyroid	-0.542643	1.02904e-21
rs9787901	rs3802762	chr11_45672261_A_G	0.784626	CHST1	ENSG00000175264.7	Thyroid	0.361656	3.48585e-16
rs9787901	rs3926466	chr11_45704923_C_T	0.688958	CHST1	ENSG00000175264.7	Thyroid	-0.42362	8.03806e-16
rs9787901	rs4148898	chr11_45674599_G_T	0.804505	CHST1	ENSG00000175264.7	Thyroid	0.362813	1.71754e-16
rs9787901	rs4148902	chr11_45672747_G_A	0.804505	CHST1	ENSG00000175264.7	Thyroid	0.363551	1.45882e-16
rs9787901	rs4148903	chr11_45672725_T_C	0.792224	CHST1	ENSG00000175264.7	Thyroid	0.371227	3.12839e-17
rs9787901	rs4384363	chr11_45653821_C_T	0.73035	CHST1	ENSG00000175264.7	Thyroid	0.290777	1.02209e-11
rs9787901	rs4540819	chr11_45661138_C_A	0.737198	CHST1	ENSG00000175264.7	Thyroid	-0.477523	1.15144e-19
rs9787901	rs4755331	chr11_45660457_T_C	0.7224	CHST1	ENSG00000175264.7	Thyroid	0.283773	2.96859e-11
rs9787901	rs4755334	chr11_45693803_G_A	0.982353	CHST1	ENSG00000175264.7	Thyroid	0.353006	8.73162e-17
rs9787901	rs60359792	chr11_45655739_T_A	0.745171	CHST1	ENSG00000175264.7	Thyroid	-0.542643	1.02904e-21
rs9787901	rs66798082	chr11_45692479_G_A	0.986647	CHST1	ENSG00000175264.7	Thyroid	-0.570594	8.572e-31
rs9787901	rs72896778	chr11_45669006_T_A	0.784418	CHST1	ENSG00000175264.7	Thyroid	-0.545801	1.40991e-21
rs9787901	rs75499904	chr11_45654140_T_G	0.745171	CHST1	ENSG00000175264.7	Thyroid	-0.536832	2.193e-21
rs9787901	rs7931844	chr11_45651723_G_A	0.711184	CHST1	ENSG00000175264.7	Thyroid	0.288888	1.3346e-11
rs9787901	rs9787901	chr11_45696153_G_A	1	CHST1	ENSG00000175264.7	Thyroid	-0.491033	2.76675e-26
rs11619475	rs11619475	chr13_48725849_T_C	1	SUCLA2	ENSG00000136143.14	Thyroid	-0.113455	1.35569e-08
rs11619475	rs141231794	chr13_48720692_G_G	0.949012	SUCLA2	ENSG00000136143.14	Thyroid	-0.124948	2.25375e-10
rs11619475	rs7331413	chr13_48725124_G_C	0.646517	RP11-90M2.5	ENSG00000276968.1	Breast - Mammary Tissue	0.321487	2.83019e-05
rs11619475	rs9534967	chr13_48725152_G_A	0.923084	SUCLA2	ENSG00000136143.14	Thyroid	-0.109335	5.45664e-08
rs73324844	rs11079407	chr17_59053172_T_G	0.766602	RP11-136H19.1	ENSG00000267667.1	Brain - Nucleus accumbens (basal ganglia)	1.32134	2.514e-05
rs73324844	rs112586742	chr17_59062301_A_G	0.74848	RP11-136H19.1	ENSG00000267667.1	Brain - Nucleus accumbens (basal ganglia)	1.32134	2.514e-05
rs73324844	rs112847781	chr17_59121732_T_C	0.784803	APPBP2	ENSG00000062725.9	Cells - Cultured fibroblasts	-0.155558	0.000357915
rs73324844	rs11388569	chr17_59060101_A_A	0.74848	RP11-136H19.1	ENSG00000267667.1	Brain - Nucleus accumbens (basal ganglia)	1.44367	6.92024e-05
rs73324844	rs141916585	chr17_59079836_C_C	0.766602	RP11-136H19.1	ENSG00000267667.1	Brain - Nucleus accumbens (basal ganglia)	1.23575	4.90326e-05
rs73324844	rs144032083	chr17_59057086_G_A	0.721444	RP11-136H19.1	ENSG00000267667.1	Brain - Nucleus accumbens (basal ganglia)	1.32134	2.514e-05
rs73324844	rs149213687	chr17_59069186_G_G	0.766602	RP11-136H19.1	ENSG00000267667.1	Brain - Nucleus accumbens (basal ganglia)	1.32134	2.514e-05
rs73324844	rs16944770	chr17_59113929_T_G	0.766602	RP11-136H19.1	ENSG00000267667.1	Brain - Nucleus accumbens (basal ganglia)	1.23575	4.90326e-05
rs73324844	rs200259261	chr17_59053560_A_A	0.74848	RP11-136H19.1	ENSG00000267667.1	Brain - Nucleus accumbens (basal ganglia)	1.32134	2.514e-05
rs73324844	rs2191185	chr17_59104873_G_A	0.766602	RP11-136H19.1	ENSG00000267667.1	Brain - Nucleus accumbens (basal ganglia)	1.23575	4.90326e-05
rs73324844	rs2859983	chr17_59078734_C_T	0.766602	RP11-136H19.1	ENSG00000267667.1	Brain - Nucleus accumbens (basal ganglia)	1.23575	4.90326e-05
rs73324844	rs3032422	chr17_59078687_A_A	0.766602	APPBP2	ENSG00000062725.9	Skin - Not Sun Exposed (Suprapubic)	-0.257714	0.000200399
rs73324844	rs35601664	chr17_59059550_G_G	0.74848	RP11-136H19.1	ENSG00000267667.1	Brain - Nucleus accumbens (basal ganglia)	1.32134	2.514e-05
rs73324844	rs370364144	chr17_59056345_G_A	0.6063	RP11-136H19.1	ENSG00000267667.1	Brain - Nucleus accumbens (basal ganglia)	1.32134	2.514e-05
rs73324844	rs58692065	chr17_59074258_C_T	0.766602	APPBP2	ENSG00000062725.9	Cells - Cultured fibroblasts	-0.169324	0.000366601
rs73324844	rs59098430	chr17_59057627_T_G	0.74848	RP11-136H19.1	ENSG00000267667.1	Brain - Nucleus accumbens (basal ganglia)	1.32134	2.514e-05
rs73324844	rs59585886	chr17_59128000_C_G	0.971331	RP11-136H19.1	ENSG00000267667.1	Brain - Nucleus accumbens (basal ganglia)	1.23575	4.90326e-05
rs73324844	rs7214440	chr17_59070573_C_T	0.766602	RP11-136H19.1	ENSG00000267667.1	Brain - Nucleus accumbens (basal ganglia)	1.32134	2.514e-05
rs73324844	rs7214935	chr17_59070195_T_C	0.766602	RP11-136H19.1	ENSG00000267667.1	Brain - Nucleus accumbens (basal ganglia)	1.32134	2.514e-05
rs73324844	rs7215580	chr17_59070563_T_C	0.766602	RP11-136H19.1	ENSG00000267667.1	Brain - Nucleus accumbens (basal ganglia)	1.32134	2.514e-05
rs73324844	rs7216821	chr17_59074569_A_C	0.766602	RP11-136H19.1	ENSG00000267667.1	Brain - Nucleus accumbens (basal ganglia)	1.23575	4.90326e-05
rs73324844	rs7220582	chr17_59217402_G_C	0.952778	RP11-136H19.1	ENSG00000267667.1	Brain - Nucleus accumbens (basal ganglia)	-1.23575	4.90326e-05
rs73324844	rs7223747	chr17_59084613_G_T	0.766602	RP11-136H19.1	ENSG00000267667.1	Brain - Nucleus accumbens (basal ganglia)	1.23575	4.90326e-05
rs73324844	rs7223951	chr17_59047388_G_T	0.757531	APPBP2	ENSG00000062725.9	Skin - Not Sun Exposed (Suprapubic)	-0.204711	0.000181031
rs73324844	rs722681	chr17_59067621_A_G	0.766602	RP11-136H19.1	ENSG00000267667.1	Brain - Nucleus accumbens (basal ganglia)	1.32134	2.514e-05
rs73324844	rs73322778	chr17_59074865_T_C	0.766602	RP11-136H19.1	ENSG00000267667.1	Brain - Nucleus accumbens (basal ganglia)	1.23575	4.90326e-05
rs73324844	rs73993566	chr17_59059820_T_C	0.74848	RP11-136H19.1	ENSG00000267667.1	Brain - Nucleus accumbens (basal ganglia)	1.44367	6.92024e-05
rs73324844	rs74257540	chr17_59059844_C_T	0.74848	RP11-136H19.1	ENSG00000267667.1	Brain - Nucleus accumbens (basal ganglia)	1.44367	6.92024e-05
rs73324844	rs78481956	chr17_59064269_G_G	0.766602	RP11-136H19.1	ENSG00000267667.1	Brain - Nucleus accumbens (basal ganglia)	1.32134	2.514e-05
rs73324844	rs8065409	chr17_59060545_G_A	0.74848	RP11-136H19.1	ENSG00000267667.1	Brain - Nucleus accumbens (basal ganglia)	1.44367	6.92024e-05
rs73324844	rs8066057	chr17_59055132_C_G	0.766602	RP11-136H19.1	ENSG00000267667.1	Brain - Nucleus accumbens (basal ganglia)	1.32134	2.514e-05
rs73324844	rs8074897	chr17_59053677_A_G	0.739448	RP11-136H19.1	ENSG00000267667.1	Brain - Nucleus accumbens (basal ganglia)	1.32134	2.514e-05
rs73324844	rs8079068	chr17_59059955_C_G	0.74848	RP11-136H19.1	ENSG00000267667.1	Brain - Nucleus accumbens (basal ganglia)	1.44367	6.92024e-05
rs73324844	rs8079211	chr17_59105122_T_C	0.766602	RP11-136H19.1	ENSG00000267667.1	Brain - Nucleus accumbens (basal ganglia)	1.23575	4.90326e-05

## Sheet: ST5
Supplementary Table S5. Results of gene-based association analysis.
Chr.	VEGAS2 gene	nSNPs	Test	VEGAS2 P-value	Best SNP	SNP-P value
7	AGAP3	298	981.066	9.99999e-07	rs79549409	1.22328e-06
7	GBX1	236	816.873	9.99999e-07	rs79549409	1.22328e-06
7	ASB10	239	738.803	9.99999e-07	rs79549409	1.22328e-06
7	TMUB1	175	447.748	9.99999e-07	rs12532835	1.33614e-05
7	ABCF2	237	392.03	9.99999e-07	rs78246308	2.41003e-06
8	ESRP1	451	2570.24	9.99999e-07	rs4247284	8.84845e-07
8	LOC100288748	292	1826.23	9.99999e-07	rs4247284	8.84845e-07
8	CYP11B1	416	4704.37	9.99999e-07	rs62525059	2.58013e-07
8	CYP11B2	337	3675.52	9.99999e-07	rs62525059	2.58013e-07
8	GML	446	3452.56	9.99999e-07	rs10808681	3.56829e-07
8	LY6D	381	1700.82	9.99999e-07	rs34192968	4.73522e-07
8	LOC100133669	411	2242.74	9.99999e-07	rs4073673	5.17272e-07
8	LYNX1_1	402	1341.4	9.99999e-07	rs2717596	6.65114e-07
8	LYNX1_2	384	1330.35	9.99999e-07	rs2717596	6.65114e-07
18	DLGAP1	2508	4002.7	9.99999e-07	rs1442386	3.75066e-08
18	DLGAP1-AS3	208	1095.81	9.99999e-07	rs1442386	3.75066e-08
18	DLGAP1-AS4	382	1572.31	9.99999e-07	rs1442386	3.75066e-08
18	MIR6718	178	727.804	9.99999e-07	rs8083353	9.03889e-07
21	ERG	1015	2991.61	9.99999e-07	rs2212606	4.48326e-07
22	GAB4	295	635.58	9.99999e-07	rs78813487	6.18199e-07
22	CECR7	239	434.742	9.99999e-07	rs78813487	6.18199e-07
VEGAS2 identified 21 genes showing a significant association with resistant hypertension (gene-based P < 2.07 × 10-6). Bold font indicates SNP that is consistent with the lead variant of the current GWAS. GWAS, genome-wide association study; Chr, chromosome; SNP, single-nucleotide polymorphism; nSNPs, number of SNPs in input file that map to the gene; Test, sum of individual chi-squared 1 degree …

## Sheet: ST6
Supplementary Table S6. Thirty-five significant pathways identified by VEGAS2Pathway.
Thirty-five pathways showed a significant association with resistant hypertension (P < 1 × 10-5). Pathway ID comprises the BiosystemID_SourceDatabaseID_SourceDatabaseTerm.
Ontology source	Pathway ID	Pathway size (number of genes)	Pathway-based P value	Genes
Biological process	499597_GO:0030182_neuron_differentiation	758	9.99999e-07	DVL1_HES5_TP73_CHD5_RERE_CASZ1_DRAXIN_LRRC38_EPHA2_NBL1_EPHB2_ID3_RUNX3_STMN1_RPS6KA1_PSMB2_EPHA10_COL9A2_ARTN_FOXD2_DMRTA2_PCSK9_JUN_DOCK7_FOXD3_JAK1_RPE65_LHX8_USP33_MCOLN3_LMO4_BARHL2_GFI1_OLFM3_VAV3_GNAT2_RHOC_HIPK1_NGF_PHGDH_ITGA10_APH1A_LINGO4_EFNA1_ARHGEF11_SPTA1_VANGL2_USP21_UHMK1_LMX1A_PRRX1_MYOC_TNR_RASAL2_ABL2_LHX4_ARPC5_LHX9_PTPRC_CACNA1S_PRELP_CNTN2_SRGAP2_PLXNA2_PROX1_USH2A_TGFB2_EN…
Biological process	510721_GO:0048666_neuron_development	674	9.99999e-07	DVL1_HES5_TP73_NPHP4_RERE_UBE4B_DRAXIN_LRRC38_EPHA2_NBL1_EPHB2_RUNX3_STMN1_RPS6KA1_PSMB2_EPHA10_COL9A2_ARTN_FOXD2_JUN_DOCK7_FOXD3_JAK1_RPE65_LHX8_USP33_OLFM3_VAV3_GNAT2_RHOC_NGF_PHGDH_ITGA10_APH1A_LINGO4_EFNA1_SEMA4A_ARHGEF11_SPTA1_VANGL2_USP21_UHMK1_LMX1A_MYOC_TNR_RASAL2_ABL2_LHX4_ARPC5_LHX9_PTPRC_CACNA1S_PRELP_CNTN2_SRGAP2_PLXNA2_TGFB2_ENAH_PSEN2_WNT3A_DISC1_TBCE_MTR_ZBTB18_KIF26B_KIDINS220_ROC…
Biological process	492165_GO:0050877_neurological_system_process	587	9.99999e-07	PRKCZ_CAMTA1_CA6_MTOR_DHRS3_TAS1R2_EPHB2_CNR2_CATSPER4_EYA3_GJB3_PPT1_KCNQ4_CLDN19_JUN_RPE65_LHX8_RABGGTB_ABCA4_GPR88_S1PR1_COL11A1_GNAT2_DRAM2_LRIG2_NGF_GJA8_LCE1D_CHRNB2_NTRK1_ATP1A2_ATF6_GPR161_GPR52_TNR_ABL2_CACNA1E_RGS16_PTGS2_BTG2_CNTN2_PIGR_RD3_USH2A_PSEN2_AGT_CHRM3_OR14I1_NTSR2_FKBP1B_ADCY3_OTOF_ZNF513_C2orf71_CYP1B1_SIX3_EPAS1_FBXO11_LHCGR_NRXN1_EFEMP1_B3GNT2_SLC1A4_ATP6V1B1_TACR1_CTNNA2…
Biological process	507073_GO:0044057_regulation_of_system_process	544	9.99999e-07	HES5_RNF207_ERRFI1_NPPB_HSPB7_HTR6_ECE1_EPHB2_CNR2_NCMAP_TRIM63_SLC9A1_PTAFR_OPRD1_LCK_NCDN_POU3F1_KCNQ4_EDN2_CDC20_LRP8_CYP2J2_PDE4B_PTGER3_TNNI3K_KCNC4_KCND3_RHOC_CASQ2_ATP1A1_GJA5_SHC1_NTRK1_CASQ1_NOS1AP_RXRG_ATP1B1_TNR_GLUL_PTGS2_RGS2_TNNI1_CNTN2_AVPR1B_IL10_SLC30A1_TGFB2_PSEN2_ARF1_GNPAT_KCNK1_RYR2_CHRM3_FKBP1B_POMC_EIF2B4_SLC8A1_ABCG8_EPAS1_CALM2_NRXN1_RTN4_BMP10_RAB11FIP5_TACR1_EIF2AK3_KCN…
Biological process	504814_GO:0035637_multicellular_organismal_signaling	520	9.99999e-07	HES5_RNF207_PARK7_CORT_NPPA_HTR6_CDC42_HTR1D_NCMAP_SLC9A1_STX12_HCRTR1_GRIK3_POU3F1_PPT1_KCNQ4_CLDN19_CDC20_GNG12_TNNI3K_LPAR3_GPR88_S1PR1_KCNA2_KCND3_CASQ2_ATP1A1_GJA5_ANXA9_NPR1_HCN3_CASQ1_MPZ_ALDH9A1_ATP1B1_GLUL_CACNA1S_ATP2B4_CNTN2_KCNH1_KCNK2_CNIH3_DISC1_KCNK1_GNG4_RYR2_CHRM3_ACP1_KCNF1_KCNS3_FKBP1B_ADCY3_KCNK3_EIF2B4_SLC8A1_KCNG3_CALM2_NRXN1_SLC1A4_TACR1_CTNNA2_VAMP5_KCNIP3_SLC5A7_CXCR4_CAC…
Biological process	1347010_GO:0099537_trans-synaptic_signaling	381	9.99999e-07	GABRD_KCNAB2_PARK7_CORT_HTR6_HTR1D_RPS6KA1_OPRD1_HCRTR1_GRIK3_PPT1_KCNQ4_SLC6A9_SLC1A7_GNG12_LPAR3_GNAI3_KCNA2_KCND3_ANXA9_SNAPIN_HCN3_KCNJ9_MPZ_GPR52_GLUL_ADORA1_KCNH1_KCNK2_CNIH3_SNAP47_KCNK1_GNG4_ACTN2_CHRM3_KCNF1_KCNS3_ADCY3_KCNK3_KCNG3_CALM2_NRXN1_SLC1A4_SLC5A7_RAB3GAP1_CACNB4_KCNJ3_KCNH7_GAD1_CHRNA1_GLS_ALS2_GPR1_CREB1_CHRNG_GRM7_SLC6A1_RAF1_WNT7A_GRIP2_COLQ_KCNH8_CTNNB1_VIPR1_SLC6A20_GNAI2…
Biological process	492047_GO:0007268_chemical_synaptic_transmission	380	9.99999e-07	GABRD_KCNAB2_PARK7_CORT_HTR6_HTR1D_RPS6KA1_OPRD1_HCRTR1_GRIK3_PPT1_KCNQ4_SLC6A9_SLC1A7_GNG12_LPAR3_GNAI3_KCNA2_KCND3_ANXA9_SNAPIN_HCN3_KCNJ9_MPZ_GPR52_GLUL_ADORA1_KCNH1_KCNK2_CNIH3_SNAP47_KCNK1_GNG4_ACTN2_CHRM3_KCNF1_KCNS3_ADCY3_KCNK3_KCNG3_CALM2_NRXN1_SLC1A4_SLC5A7_RAB3GAP1_CACNB4_KCNJ3_KCNH7_GAD1_CHRNA1_GLS_ALS2_GPR1_CREB1_CHRNG_GRM7_SLC6A1_RAF1_WNT7A_GRIP2_COLQ_KCNH8_CTNNB1_VIPR1_SLC6A20_GNAI2…
Biological process	503961_GO:0034762_regulation_of_transmembrane_transport	312	9.99999e-07	RNF207_PARK7_NPPA_CLCNKB_CLIC4_CATSPER4_SLC9A1_PTAFR_KCNQ4_PCSK9_PDE4B_PTGER3_CLCA3P_KCNA2_CTTNBP2NL_CASQ2_GPR89A_GPR89B_CTSS_OAZ3_S100A1_HCN3_FCRL5_CASQ1_APOA2_NOS1AP_ATP1B1_CACNA1E_CACNA1S_ATP2B4_SLC30A1_CNIH3_ARF1_AGT_RYR2_YWHAQ_KCNF1_KCNS3_FKBP1B_UCN_SLC8A1_KCNG3_PRKCE_KCNK12_NRXN1_COMMD1_KCNIP3_DPP10_TMEM37_GPR39_CACNB4_KCNJ3_KCNH7_SCN2A_SCN7A_STK39_SUMO1_KCNE4_CAB39_KCNJ13_CRBN_CAV3_KCNH8_G…
Biological process	511770_GO:0050804_modulation_of_synaptic_transmission	260	9.99999e-07	AGRN_PRKCZ_UTS2_CLSTN1_PINK1_EPHB2_CNR2_NCDN_GRIK3_KCNQ4_CDC20_RAB3B_LRP8_KCNC4_RAP1A_NGF_CHRNB2_SYT11_NTRK1_ATP1A2_TNR_GLUL_PTGS2_ADORA1_KISS1_CNTN2_SLC30A1_CNIH3_PSEN2_ARF1_AGT_UCN_PRKCE_NRXN1_TACR1_LRRTM1_DBI_RAB3GAP1_PLCL1_CREB1_PNKD_SERPINE2_PER2_CNTN4_OXTR_HRH1_WNT7A_PLCL2_RAB5A_CX3CR1_CSPG5_CACNA2D2_NISCH_PXK_DRD3_GSK3B_MGLL_CLSTN2_PFN2_BCHE_NLGN1_KLHL24_ADIPOQ_NAT8L_HTT_DRD5_CD38_PPARGC1A…
Biological process	499339_GO:0022603_regulation_of_anatomical_structure_morphogenesis	651	2e-06	DVL1_RNF207_UTS2_CASZ1_NPPB_PDPN_ARHGEF19_RCC2_CAPZB_PINK1_EPHB2_GRHL3_FGR_TRIM62_ZMYM4_ZC3H12A_MACF1_FOXO6_PTPRF_LRP8_TACSTD2_ANGPTL3_ROR1_JAK1_DDAH1_GBP1_BARHL2_TGFBR3_EVI5_F3_PALMD_CD53_RAP1A_WNT2B_HIPK1_VANGL1_SEMA6C_S100A10_NPR1_EFNA1_NTRK1_SPTA1_VANGL2_FASLG_RC3H1_TNR_ABL2_PTGS2_OPTC_CNTN2_PLXNA2_VASH2_PROX1_TGFB2_RHOU_AGT_DISC1_ITGB1BP1_ROCK2_OSR1_GDF7_ITSN2_XDH_CYP1B1_SIX2_RHOQ_RTN4_VRK2_…
Biological process	1347009_GO:0099536_synaptic_signaling	381	2e-06	GABRD_KCNAB2_PARK7_CORT_HTR6_HTR1D_RPS6KA1_OPRD1_HCRTR1_GRIK3_PPT1_KCNQ4_SLC6A9_SLC1A7_GNG12_LPAR3_GNAI3_KCNA2_KCND3_ANXA9_SNAPIN_HCN3_KCNJ9_MPZ_GPR52_GLUL_ADORA1_KCNH1_KCNK2_CNIH3_SNAP47_KCNK1_GNG4_ACTN2_CHRM3_KCNF1_KCNS3_ADCY3_KCNK3_KCNG3_CALM2_NRXN1_SLC1A4_SLC5A7_RAB3GAP1_CACNB4_KCNJ3_KCNH7_GAD1_CHRNA1_GLS_ALS2_GPR1_CREB1_CHRNG_GRM7_SLC6A1_RAF1_WNT7A_GRIP2_COLQ_KCNH8_CTNNB1_VIPR1_SLC6A20_GNAI2…
Biological process	492046_GO:0007267_cell-cell_signaling	589	3e-06	GABRD_RNF207_PARK7_CORT_HTR6_HTR1D_RPS6KA1_STX12_OPRD1_HCRTR1_GJA4_GRIK3_PPT1_KCNQ4_SLC6A9_RAB3B_SLC1A7_GNG12_LPAR3_CYR61_STXBP3_GNAI3_KCNA2_WNT2B_SYT6_CASQ2_GJA8_ANXA9_C2CD4D_SNAPIN_SYT11_FCRL2_KCNJ9_MPZ_ILDR2_MPZL1_XCL1_TNFSF18_GPR52_GLUL_CRB1_ADORA1_IL10_CD34_KCNH1_KCNK2_TGFB2_CNIH3_GJC2_AGT_KCNK1_GNG4_RYR2_CHRM3_KCNF1_KCNS3_FKBP1B_POMC_KCNK3_SRD5A2_KCNG3_SIX3_CALM2_NRXN1_RAB1A_RAB11FIP5_SEMA4…
Biological process	512810_GO:0051960_regulation_of_nervous_system_development	586	3e-06	DVL1_HES5_TP73_HES3_CLSTN1_DRAXIN_SPEN_NBL1_MUL1_RAP1GAP_EPHB2_NCMAP_LIN28A_MYCL_FOXO6_PTPRF_DMRTA2_LRP8_DAB1_DOCK7_LRRC7_NEGR1_LPAR3_BARHL2_GFI1_CSF1_RAP1A_NGF_SEMA6C_SNAPIN_EFNA1_NTRK1_CRP_VANGL2_HSPA6_RXRG_GPR161_PRRX1_DNM3_TNR_BRINP2_ABL2_BRINP3_ASPM_KIF14_SYT2_FMOD_RAB29_SRGAP2C_PLXNA2_PROX1_DUSP10_TRIM11_DISC1_SOX11_KIDINS220_MYCN_GDF7_NCOA1_SIX3_NRXN1_EFEMP1_BCL11A_MEIS1_EMX1_SEMA4F_LRRTM1…
Biological process	1310587_GO:0090659_walking_behavior	37	3e-06	DAB1_KCNJ10_CNTN2_HTRA2_CACNB4_SCN1A_EPHA4_ATG7_TRH_ZIC1_UCHL1_GLRB_GLRA1_DRD1_HIPK2_GBX1_CLN8_CHD7_OXR1_DMRT3_FXN_AGTPBP1_PCDH15_KCNMA1_CEND1_DRD2_CACNA1C_SCN8A_KLHL1_CTNS_ARRB2_EFNB3_MAPT_NPC1_CACNA1A_SPTBN4_ABHD12
Biological process	492369_GO:0007628_adult_walking_behavior	37	4e-06	DAB1_KCNJ10_CNTN2_HTRA2_CACNB4_SCN1A_EPHA4_ATG7_TRH_ZIC1_UCHL1_GLRB_GLRA1_DRD1_HIPK2_GBX1_CLN8_CHD7_OXR1_DMRT3_FXN_AGTPBP1_PCDH15_KCNMA1_CEND1_DRD2_CACNA1C_SCN8A_KLHL1_CTNS_ARRB2_EFNB3_MAPT_NPC1_CACNA1A_SPTBN4_ABHD12
Biological process	496514_GO:0045893_positive_regulation_of_transcription,_DNA-templated	810	5e-06	CCNL2_TP73_RERE_MAD2L2_ZBTB17_ARHGEF10L_PAX7_PINK1_WNT4_KDM1A_RUNX3_SLC9A1_OPRD1_HDAC1_TRIM62_THRAP3_POU3F1_CITED4_HIVEP3_YBX1_GPBP1L1_TAL1_SSBP3_JUN_NFIA_FOXD3_CTH_FUBP1_CYR61_LMO4_RBMXL1_BARHL2_BTBD8_MTF2_S1PR1_PSRC1_RBM15_NHLH2_HFE2_BCL9_GABPB2_RORC_ARHGEF11_AIM2_NHLH1_ATF6_DDR2_RXRG_TBX19_PRRX1_TNFSF18_RNASEL_CDC73_ZNF281_ELF3_MYOG_NUCKS1_IL10_IRF6_TRAF5_ATF3_PROX1_ESRRG_PARP1_RNF187_AGT_ARID…
Biological process	511769_GO:0050803_regulation_of_synapse_structure_or_activity	204	5e-06	AGRN_PRKCZ_CLSTN1_CDC42_EPHB2_NCDN_PPT1_CDC20_AMIGO1_CHRNB2_NTRK1_KCNJ10_TNR_PTGS2_ADORA1_CNTN2_PSEN2_ARF1_AGT_DISC1_CRIPT_NRXN1_LRRTM1_DBI_RAB3GAP1_CREB1_SERPINE2_RAB17_CNTN4_LRRN1_OXTR_ATP2B2_HRH1_WNT7A_COLQ_CX3CR1_AMIGO3_WNT5A_ABHD6_ROBO2_GSK3B_MGLL_EPHB1_CLSTN2_SLITRK3_GHSR_NLGN1_EPHB3_ETV5_HTT_DRD5_CD38_KIT_SNCA_PDLIM5_RAPGEF2_CTNND2_PLK2_MAP1B_RASGRF2_MEF2C_EFNA5_PAIP2_CAMK2A_GRIA1_CPLX2_DB…
Biological process	492341_GO:0007600_sensory_perception	424	6.99999e-06	GNB1_TAS1R1_CA6_DHRS3_TAS1R2_CNR2_EYA3_GJB3_PPT1_KCNQ4_CLDN19_TACSTD2_RPE65_CRYZ_RABGGTB_ABCA4_COL11A1_GNAT2_DRAM2_LRIG2_NGF_GJA8_CHRNB2_NTRK1_KCNJ10_ATF6_GPR161_GPR52_CACNA1E_RGS16_PTGS2_ADORA1_PIGR_RD3_USH2A_CHRM3_OR14I1_NTSR2_ADCY3_OTOF_ZNF513_C2orf71_CYP1B1_SIX3_EPAS1_FBXO11_EFEMP1_B3GNT2_ATP6V1B1_TACR1_KCNIP3_CNNM4_CNGA3_IL1RN_CACNB4_SCN3A_SCN9A_MYO3B_HOXD1_DFNB59_PGAP1_CRYGA_PAX3_SERPINE2_C…
Biological process	500605_GO:0031346_positive_regulation_of_cell_projection_organization	254	6.99999e-06	DVL1_ESPN_MTOR_MUL1_CDC42_WASF2_MACF1_FOXO6_LRP8_LRRC7_NEGR1_LPAR3_FNBP1L_AMIGO1_RAP1A_NGF_NTRK1_DNM3_ABL2_SYT2_ARF1_DISC1_KIDINS220_ITSN2_CDC42EP3_RHOQ_EFEMP1_BCL11A_PROM2_ZEB2_MYO3B_NCKAP1_BMPR2_FN1_VIL1_OBSL1_EPHA4_SERPINE2_HDAC4_STK25_BRK1_KAT2B_GOLGA4_NCKIPSD_RHOA_TWF2_WNT5A_ROBO2_ROBO1_EPHA3_GSK3B_CLRN1_SHOX2_SKIL_NLGN1_OPA1_HTT_SLIT2_KIT_RUFY3_NDNF_IL2_RAPGEF2_GPM6A_TENM3_SEMA5A_ITGA2_MAP1…
Biological process	501252_GO:0032015_regulation_of_Ran_protein_signal_transduction	356	7.99999e-06	ACAP3_ARHGEF16_PLEKHG5_ERRFI1_ARHGEF19_ARHGEF10L_RAP1GAP_ASAP3_SH3BGRL3_RCC1_SMAP2_EIF2B3_JUN_DOCK7_DEPDC1_SYDE2_EVI5_ARHGAP29_VAV3_LAMTOR5_RAP1A_DENND2C_PIP5K1A_S100A10_DENND4B_ARHGEF11_ARHGAP30_RGS5_RALGPS2_RGS8_RGL1_RGS2_DENND1B_RABIF_SRGAP2_RAB3GAP2_OBSCN_SIPA1L2_CHML_ITGB1BP1_ITSN2_EIF2B4_RASGRP3_CDC42EP3_SOS1_ARHGAP25_RTKN_PROM2_TBC1D8_LIMS1_PSD4_BIN1_ARHGEF4_RAB3GAP1_ARHGAP15_PKP4_RAPGEF4_…
Biological process	503964_GO:0034765_regulation_of_ion_transmembrane_transport	300	7.99999e-06	RNF207_NPPA_CLCNKB_CLIC4_CATSPER4_SLC9A1_PTAFR_KCNQ4_PCSK9_PDE4B_PTGER3_CLCA3P_KCNA2_KCND3_CASQ2_GPR89A_GPR89B_CTSS_S100A1_HCN3_FCRL5_CASQ1_NOS1AP_ATP1B1_CACNA1E_CACNA1S_ATP2B4_SLC30A1_CNIH3_ARF1_AGT_RYR2_YWHAQ_KCNF1_KCNS3_FKBP1B_UCN_SLC8A1_KCNG3_PRKCE_KCNK12_NRXN1_COMMD1_KCNIP3_DPP10_TMEM37_GPR39_CACNB4_KCNJ3_KCNH7_SCN2A_SCN7A_STK39_SUMO1_KCNE4_CAB39_KCNJ13_CRBN_CAV3_KCNH8_GPD1L_SCN11A_CTNNB1_CA…
Cellular component	752957_GO:0097458_neuron_part	760	9.99999e-07	PRKCZ_TPRG1L_ESPN_PARK7_KIF1B_DHRS3_ATP13A2_PINK1_CNR2_NCMAP_STMN1_ARID1A_OPRD1_SDC3_HPCA_DLGAP3_NCDN_GRIK3_KCNQ4_YBX1_SLC6A9_PLK3_KNCN_RAB3B_LRP8_DAB1_DOCK7_PDE4B_WLS_LRRC7_PTGER3_ACADM_TTLL7_LPAR3_ABCA4_CNN3_PTBP2_PALMD_KCND3_SYT6_ATP1A1_PIAS3_SV2A_NTRK1_SPTA1_ATP1A2_UHMK1_ADCY10_DNM3_KLHL20_ABL2_STX6_RGS8_PTGS2_BRINP3_GLRX2_KISS1_CNTN2_SRGAP2_CAMK1G_KCNH1_USH2A_TGFB2_CAPN2_CNIH3_PSEN2_ARF1_CCS…
Cellular component	506096_GO:0043005_neuron_projection	633	9.99999e-07	PRKCZ_ACOT7_PARK7_KIF1B_TNFRSF1B_ATP13A2_PINK1_CNR2_NCMAP_STMN1_OPRD1_SDC3_HPCA_DLGAP3_NCDN_GRIK3_PPT1_KCNQ4_YBX1_PTPRF_PLK3_LRP8_DAB1_DOCK7_PDE4B_WLS_LRRC7_PTGER3_ACADM_TTLL7_LPAR3_CNN3_PTBP2_PALMD_AMIGO1_KCNA2_KCND3_PIAS3_SV2A_TPM3_HCN3_NTRK1_KIRREL_ATP1A2_UHMK1_ADCY10_DNM3_KLHL20_ABL2_STX6_RGS8_PTGS2_BRINP3_GLRX2_KISS1_CNTN2_SRGAP2_CAMK1G_KCNH1_KCNK2_TGFB2_CAPN2_CNIH3_ARF1_CCSAP_DISC1_KCNK1_AC…
Cellular component	948872_GO:0098590_plasma_membrane_region	602	9.99999e-07	PRKCZ_AJAP1_VAMP3_SLC2A5_CLSTN1_DHRS3_PDPN_EPHA2_SH2D5_USP48_LDLRAP1_FGR_OPRD1_HPCA_DLGAP3_GRIK3_MACF1_KCNQ4_SLC2A1_AKR1A1_CYP4A11_EPS15_LRP8_BSND_TACSTD2_INADL_LEPR_WLS_LRRC7_PTGER3_CLCA4_ABCA4_STXBP3_DRAM2_ATP1A1_PDZK1_PLEKHO1_PIP5K1A_THEM4_CHRNB2_RUSC1_RHBG_CD1D_DDR2_GPR161_KIFAP3_FASLG_PTGS2_CRB1_KISS1_DSTYK_SLC26A9_SRGAP2_CD34_KCNH1_USH2A_CNIH3_PSEN2_ARF1_DISC1_KCNK1_CHRM3_SH3YL1_CYS1_OTOF_S…
Cellular component	507580_GO:0045202_synapse	557	9.99999e-07	GABRD_TPRG1L_KCNAB2_PARK7_CLSTN1_FBXO2_SH2D5_USP48_TMEM57_OPRD1_HPCA_DLGAP3_GRIK3_RIMS3_SLC6A9_RAB3B_LRP8_DAB1_PDE4B_LRRC7_CNN3_PALMD_OLFM3_SYPL2_KCNA2_SYT6_ATP1A1_PIAS3_SV2A_ANXA9_SNAPIN_CHRNB2_ARHGEF2_BCAN_ATP1A2_DNM3_ABL2_STX6_NMNAT2_ADORA1_CNTN2_SRGAP2_KCNH1_CNIH3_ENAH_ARF1_DISC1_KCNK1_ACTN2_CHRM3_DTNB_OTOF_SLC30A3_STRN_SOS1_SLC8A1_CRIPT_NRXN1_RTN4_AAK1_ADD2_SEMA4F_LRRTM4_LRRTM1_VAMP5_SEMA4C_…
Cellular component	507404_GO:0044456_synapse_part	474	9.99999e-07	GABRD_TPRG1L_KCNAB2_PARK7_CLSTN1_FBXO2_SH2D5_USP48_OPRD1_HPCA_DLGAP3_GRIK3_RIMS3_SLC6A9_RAB3B_LRP8_DAB1_PDE4B_LRRC7_CNN3_PALMD_SYPL2_KCNA2_SYT6_ATP1A1_SV2A_ANXA9_SNAPIN_CHRNB2_ARHGEF2_ATP1A2_DNM3_ABL2_STX6_ADORA1_SRGAP2_KCNH1_CNIH3_ARF1_DISC1_ACTN2_CHRM3_OTOF_SLC30A3_STRN_SOS1_SLC8A1_CRIPT_NRXN1_RTN4_AAK1_ADD2_SEMA4F_LRRTM4_LRRTM1_VAMP5_SEMA4C_IL1R1_NCK2_SLC5A7_BIN1_RAB3GAP1_TANC1_GAD1_CHRNA1_SLC…
Cellular component	1272068_GO:0098794_postsynapse	308	9.99999e-07	KLHL17_GABRD_KCNAB2_CLSTN1_FBXO2_SH2D5_USP48_OPRD1_HPCA_DLGAP3_GRIK3_MACF1_LRP8_DAB1_PDE4B_LRRC7_CNN3_PALMD_ATP1A1_ANXA9_CHRNB2_RUSC1_ARHGEF2_ATP1A2_DNM3_ABL2_ADORA1_SRGAP2_CNIH3_ARF1_DISC1_ACTN2_CHRM3_STRN_SOS1_SLC8A1_CRIPT_RTN4_ADD2_SEMA4F_LRRTM4_LRRTM1_SEMA4C_IL1R1_NCK2_RAB3GAP1_TANC1_CHRNA1_MOB4_BMPR2_MAP2_EPHA4_CHRNG_ITPR1_GRM7_GHRL_SYN2_MYD88_MAP4_BSN_ARF4_GABRR3_PVRL3_GAP43_GSK3B_CLSTN2_P2…
Cellular component	518610_GO:0097060_synaptic_membrane	202	9.99999e-07	GABRD_CLSTN1_SH2D5_USP48_OPRD1_DLGAP3_GRIK3_LRRC7_KCNA2_CHRNB2_RUSC1_ADORA1_SRGAP2_KCNH1_CNIH3_ARF1_DISC1_CHRM3_STRN_NRXN1_SEMA4F_LRRTM4_LRRTM1_SEMA4C_TANC1_CHRNA1_MPP4_EPHA4_CHRNG_GRM7_DAG1_GRM2_ERC2_GABRR3_PVRL3_CLSTN2_P2RY1_NLGN1_DLG1_NSG1_CHRNA9_KCTD8_GABRB1_GRID2_PDLIM5_ANK2_GRIA2_CPE_GLRA3_F2R_HOMER1_PJA2_SNCAIP_LRRTM2_PCDHB13_KCTD16_SYNPO_GLRA1_GRIA1_GABRG2_TENM2_GABRP_PRR7_GRM6_DTNBP1_GAB…
Cellular component	513634_GO:0060076_excitatory_synapse	177	9.99999e-07	KLHL17_KCNAB2_CLSTN1_SH2D5_DLGAP3_MACF1_LRP8_DAB1_PDE4B_LRRC7_CNN3_ATP1A1_RUSC1_ARHGEF2_DNM3_ADORA1_SRGAP2_ARF1_DISC1_STRN_SOS1_CRIPT_RTN4_ADD2_LRRTM1_SEMA4C_IL1R1_NCK2_TANC1_BMPR2_MAP2_EPHA4_ITPR1_SYN2_MYD88_MAP4_BSN_GAP43_GSK3B_CLSTN2_P2RY1_NLGN1_DLG1_HTT_MAPK10_PDLIM5_ANK2_CTNND2_MAP1B_HOMER1_PJA2_SPOCK1_LRRTM2_SYNPO_GRIA1_CPEB4_RGS14_DTNBP1_CAP2_SYNGAP1_DST_RIMS1_MAP3K7_GRIK2_FYN_GOPC_GRM1_GP…
Cellular component	495141_GO:0014069_postsynaptic_density	172	9.99999e-07	KLHL17_KCNAB2_CLSTN1_SH2D5_DLGAP3_MACF1_LRP8_DAB1_PDE4B_LRRC7_CNN3_ATP1A1_RUSC1_ARHGEF2_DNM3_ADORA1_SRGAP2_ARF1_DISC1_STRN_SOS1_CRIPT_RTN4_ADD2_CTNNA2_SEMA4C_IL1R1_NCK2_TANC1_BMPR2_MAP2_EPHA4_ITPR1_SYN2_MYD88_MAP4_BSN_GAP43_GSK3B_CLSTN2_P2RY1_NLGN1_DLG1_HTT_MAPK10_PDLIM5_ANK2_CTNND2_MAP1B_HOMER1_PJA2_SPOCK1_SYNPO_GRIA1_CPEB4_RGS14_DTNBP1_CAP2_SYNGAP1_DST_RIMS1_MAP3K7_GRIK2_FYN_GOPC_GRM1_GPER1_CAM…
Cellular component	507585_GO:0045211_postsynaptic_membrane	162	9.99999e-07	KLHL17_GABRD_CLSTN1_SH2D5_USP48_OPRD1_DLGAP3_GRIK3_LRRC7_CHRNB2_RUSC1_ADORA1_SRGAP2_CNIH3_ARF1_DISC1_CHRM3_STRN_SEMA4F_LRRTM4_LRRTM1_SEMA4C_TANC1_CHRNA1_EPHA4_CHRNG_GRM7_DAG1_GABRR3_PVRL3_CLSTN2_P2RY1_NLGN1_DLG1_NSG1_CHRNA9_KCTD8_GABRB1_GRID2_PDLIM5_ANK2_GRIA2_GLRA3_F2R_HOMER1_PJA2_LRRTM2_PCDHB13_KCTD16_SYNPO_GLRA1_GRIA1_GABRG2_TENM2_GABRP_PRR7_DTNBP1_GABBR1_LRFN2_GABRR2_EPHA7_GRIK2_GOPC_UTRN_SYN…
Cellular component	948871_GO:0098589_membrane_region	691	2e-06	PRKCZ_AJAP1_PARK7_SLC2A5_CLSTN1_DHRS3_PDPN_EFHD2_NECAP2_SH2D5_USP48_LDLRAP1_STX12_OPRD1_LCK_HPCA_DLGAP3_GRIK3_PPT1_KCNQ4_SLC2A1_AKR1A1_CYP4A11_EPS15_LRP8_BSND_TACSTD2_INADL_LEPR_SGIP1_WLS_LRRC7_PTGER3_BCL10_CLCA4_ABCA4_S1PR1_DRAM2_AP4B1_ATP1A1_PDZK1_PLEKHO1_PIP5K1A_S100A10_CHRNB2_RUSC1_RHBG_CD1A_DDR2_GPR161_KIFAP3_FASLG_TNR_NPHS2_RGS16_PTGS2_CRB1_PTPRC_KISS1_DSTYK_SLC26A9_SRGAP2_CD34_KCNH1_USH2A_…
Cellular component	1347044_GO:0099572_postsynaptic_specialization	172	2e-06	KLHL17_KCNAB2_CLSTN1_SH2D5_DLGAP3_MACF1_LRP8_DAB1_PDE4B_LRRC7_CNN3_ATP1A1_RUSC1_ARHGEF2_DNM3_ADORA1_SRGAP2_ARF1_DISC1_STRN_SOS1_CRIPT_RTN4_ADD2_CTNNA2_SEMA4C_IL1R1_NCK2_TANC1_BMPR2_MAP2_EPHA4_ITPR1_SYN2_MYD88_MAP4_BSN_GAP43_GSK3B_CLSTN2_P2RY1_NLGN1_DLG1_HTT_MAPK10_PDLIM5_ANK2_CTNND2_MAP1B_HOMER1_PJA2_SPOCK1_SYNPO_GRIA1_CPEB4_RGS14_DTNBP1_CAP2_SYNGAP1_DST_RIMS1_MAP3K7_GRIK2_FYN_GOPC_GRM1_GPER1_CAM…
Cellular component	506265_GO:0043197_dendritic_spine	112	5.99999e-06	FBXO2_HPCA_DLGAP3_PDE4B_LRRC7_CNN3_PALMD_ATP1A2_DNM3_ABL2_ADORA1_SRGAP2_ACTN2_STRN_SLC8A1_CRIPT_MOB4_ALS2_EPHA4_ARF4_GSK3B_NLGN1_FXR1_SEPT11_GRID2_GPM6A_SLC1A3_MAP1B_KCNN2_ADRB2_SYNPO_GRIA1_TENM2_DRD1_RGS14_CANX_DTNBP1_GABBR1_MARCKS_LAMA2_GPER1_GRID2IP_MYL7_GRM3_SRI_PPP1R9A_PRKAR2B_CTTNBP2_KCND2_PTPRZ1_LRRC4_DGKI_LZTS1_NCOA2_ASAP1_ARC_HNRNPK_NTRK2_LPAR1_GRIN1_ITGB1_PTEN_NEURL1_DRD4_APBB1_CTNND1_C…
Cellular component	499502_GO:0030054_cell_junction	674	8.99999e-06	PRKCZ_TP73_AJAP1_PLEKHG5_VAMP3_CLSTN1_EPHA2_SH2D5_CDC42_ASAP3_CLIC4_CNKSR1_WASF2_PTPRU_LCK_DLGAP3_TEKT2_GRIK3_FHL3_GJA9_RIMS3_SLC2A1_RPS8_DOCK7_JAK1_LRRC7_NEXN_SSX2IP_CLCA2_PKN2_RPL5_CNN3_OLFM3_CD53_RAP1A_SIKE1_CD2_GJA8_SV2A_CGN_IQGAP3_KIRREL_CADM3_PVRL4_DDR2_GPA33_DCAF6_ATP1B1_RFWD2_NPHS2_ARPC5_HMCN1_PTPRC_CSRP1_SYT2_DSTYK_SRGAP2_CD46_CAPN2_CNIH3_ENAH_CDC42BPA_RHOU_DISC1_KCNK1_ACTN2_CHRM3_SDCCAG…

## Sheet: ST7
Supplementary Table S7. Results of current GWAS for SNPs previously reported to be associated with resistant hypertension.
Twenty four previously reported variants showing an association (P in previous GWAS < 1 × 10−5) with resistant hypertension were obtained from GWAS Catalog and the literature. GWAS, genome-wide association study; SNP, single-nucleotide polymorphism; Chr; chromosome, Position, physical position of human genome version of GRCh38; RA; risk allele, NRA; non-risk allele, MAF; minor allele frequency, O…
SNP	Chr	Position (bp)	Mapped gene	Previous GWASs (Resistant Hypertension)						Current GWAS (Resistant Hypertension)				Same effect direction (yes=1, no=0)
				PMID	Ethnicity	OR	L95	U95	P value	OR	L95	U95	P value
rs12046278	1	10739520	CASZ1	31545351	African American or Afro-Caribbean, European	1.40845	1.25	1.59	2e-09	1.09556	1.02218	1.17421	0.00478825	1
rs3766160	1	15482377	CELA2B	30237584	European, Hispanic or Latin American	1.08696	.	.	1e-06	1.05254	0.99456	1.11391	0.0770854	1
rs12752401	1	102501594	AC114485.1 - AC099567.1	28222112	European, African American or Afro-Caribbean, Hispanic or Latin American	2	1.47	2.78	8e-06	1.00564	0.883491	1.14468	0.932542	1
rs11674660	2	25345846	DNMT3A - ARNILA	31545351	European	1.54	1.31	1.79	5e-08	1.00824	0.918844	1.10634	0.859911	1
rs6750839	2	114183592	AC010982.2 - SEPHS1P7	28222112	European, African American or Afro-Caribbean, Hispanic or Latin American	2.33	1.56	3.45	8e-06	.	.	.	.
rs73007615	2	133753378	RN7SKP93 - AC092623.1	28222112	European, African American or Afro-Caribbean, Hispanic or Latin American	1.61	1.32	1.96	3e-06	.	.	.	.
rs13144136	4	10665285	CLNK	28222112	European, African American or Afro-Caribbean, Hispanic or Latin American	1.47	1.25	1.72	1e-06	0.998932	0.938808	1.06291	0.973303	1
rs1908127	4	133412285	AC108052.1 - AC105252.1	31545351	African American or Afro-Caribbean, European	1.28	1.15	1.41	2e-06	1.00113	0.94193	1.06405	0.970498	1
rs185169399	5	20748963	LINC02241	31545351	African American or Afro-Caribbean	11.96	4.53	31.55	5e-07	.	.	.	.
rs11749255	5	174642665	HIGD1AP3 - MSX2	30237584	European, Hispanic or Latin American	1.6	1.3	1.9	4e-08	1.00319	0.940731	1.06981	0.922918	1
rs9373768	6	104488097	AL357522.1	31545351	African American or Afro-Caribbean, European	1.48	1.29	1.7	1e-07	1.00627	0.940516	1.07663	0.855237	1
rs12665245	6	131653843	ENPP3	31545351	African American or Afro-Caribbean	2.77778	1.85	4.17	1e-06	.	.	.	.
rs28403420	7	1444262	MICALL2	31545351	African American or Afro-Caribbean, European	2.2	1.62	2.98	4e-07	.	.	.	.
rs79787332	7	81437154	AC004866.2 - EIF4EP4	31545351	African American or Afro-Caribbean, European	1.56	1.29	1.87	2e-06	0.936006	0.859657	1.01914	0.111745	0
rs7016717	8	77718131	AC062004.1 - AC084706.1	28222112	European, African American or Afro-Caribbean, Hispanic or Latin American	1.77	1.38	2.27	7e-06	.	.	.	.
rs324498	9	9059545	PTPRD	30237584	European, Hispanic or Latin American	1.62	1.3	2	1e-06	1.01575	0.946588	1.08996	0.667229	1
rs4742610	9	9687487	PTPRD	26425837	European, African American	1.5	1.24	1.81	3.2e-05	1.01939	0.958745	1.08387	0.542869	1
rs12346562	9	11018077	PTPRD	26425837	European, African American				0.0964971	1.07083	0.975234	1.1758	0.15481
rs1104514	9	11028275	PTPRD	26425837	European, African American				0.345197	0.944973	0.890778	1.00246	0.0554683
rs16934621	9	16414758	BNC2	30237584	European, Hispanic or Latin American	1.43	.	.	5e-06	1.04992	0.975997	1.12944	0.195116	1
rs6487504	12	25654374	LMNTD1 - RN7SKP262	30237584	European, Hispanic or Latin American	1.81	1.4	2.3	2e-07	0.973774	0.914626	1.03675	0.410809	0
rs12817819	12	89645549	ATP2B1	25385345	European, Hispanic or Latin American	1.57	1.17	2.01	6.31e-06	1.06509	0.961873	1.17939	0.226108	1
rs12228810	12	125055560	BRI3BP - AC122688.1	30237584	European, Hispanic or Latin American	1.08696	.	.	9e-06	0.99248	0.930085	1.05906	0.820289	0
rs76967376	18	50111242	MYO5B	31545351	African American or Afro-Caribbean	2.65	1.87	3.78	6e-08	.	.	.	.

## Sheet: ST8
Supplementary Table S8. Results of current GWAS for SNPs previously reported to be associated with blood pressure phenotypes in GWAS Catalog.
Information on SNPs previously associated (P in previous GWAS < 5 × 10−8) with blood pressure phenotypes (including blood pressure, systolic blood pressure, diastolic blood pressure, and mean arterial pressure) were obtained from the GWAS Catalog (https://www.ebi.ac.uk/gwas/, accessed July 2020). Bold font indicates a suggestive association variant (P < 1 × 10−5) in the current GWAS. GWAS, genome…
SNP	Chr	Position (bp)	Mapped gene	PMID	RA	NRA	Cases MAF	Controls MAF	OR	L95	U95	P value
rs307359	1	1344634	DVL1	30595370	A	G	0.184282	0.188433	1.02775	0.955501	1.10547	0.461497
rs1240716	1	1410616	AL391244.2	30578418	G	T	0.182151	0.17791	1.02915	0.956342	1.1075	0.430107
rs1014988	1	1748780	SLC35E2A, NADK	30578418	G	A	0.483355	0.482496	1.00344	0.948215	1.06189	0.896691
rs139385870	1	1754483	NADK	28135244	T	T	0.406432	0.404216	1.00923	0.952742	1.06908	0.744545
rs2076328	1	1756043	NADK	30595370	G	T	0.405718	0.403333	1.00995	0.953401	1.06985	0.725569
rs7546498	1	1808816	GNB1	27841878	G	T	0.498116	0.493944	1.01683	0.960896	1.07602	0.564738
rs260508	1	2255646	SKI	30224653	T	G	0.404809	0.401318	1.01461	0.957784	1.07482	0.622098
rs12081179	1	2319680	AL590822.3	30595370	A	G	0.340353	0.328258	1.05586	0.994605	1.12089	0.0736694
rs2493296	1	3410468	PRDM16	30595370			.	.	.	.	.	.
rs2493292	1	3412095	PRDM16	27618448			.	.	.	.	.	.
rs9661802	1	6618804	PHF13	30595370	A	C	0.382391	0.39165	0.961722	0.907362	1.01934	0.189591
rs14057	1	6623180	PHF13	28135244	G	A	0.372828	0.38195	0.961922	0.90729	1.01984	0.195801
rs4908678	1	7679190	CAMTA1	30224653	T	C	0.342613	0.348864	0.972743	0.916479	1.03246	0.35077
rs159960	1	8416368	RERE	30578418	A	G	0.175205	0.176968	1.01222	0.939661	1.09039	0.744384
rs302714	1	8426071	RERE, RERE-AS1	30595370	A	C	0.124291	0.120804	1.03296	0.947966	1.12558	0.458862
rs2153304	1	9381527	BX323043.1, SPSB1	30595370	G	A	0.495243	0.49268	1.0103	0.954726	1.06912	0.722579
rs1815614	1	9381779	BX323043.1, SPSB1	30578418	G	A	0.495127	0.492625	1.01006	0.954494	1.06886	0.728755
rs9662255	1	9381890	SPSB1, BX323043.1	27841878	C	A	0.498216	0.495588	0.98954	0.935106	1.04714	0.715644
rs182770070	1	9940418	LZIC	30595370			.	.	.	.	.	.
rs17035646	1	10736490	CASZ1	29912962, 30578418, 30595370	G	A	0.288986	0.317998	1.14721	1.078	1.22086	1.48149e-05
rs880315	1	10736809	CASZ1	21572416, 25249183, 27618447, 27618448, 27618452, 27841878, 28739976, 29403010, 29455858, 30487518	T	C	0.289094	0.316444	1.1384	1.06972	1.21149	4.96539e-05
rs12046278	1	10739520	CASZ1	19430479, 27841878	T	C	0.209428	0.22494	1.09556	1.02218	1.17421	0.00478825
rs137976953	1	11782952	C1orf167	30578418	C	C	0.0875825	0.08806	0.994057	0.899419	1.09865	0.906808
rs17037390	1	11800786	MTHFR	27618452	G	A	0.1	0.0983988	1.01808	0.926394	1.11884	0.710597
rs17367504	1	11802721	MTHFR	19430483, 21909110, 27618447, 27618448, 27841878, 28739976, 29455858, 29615537	A	G	0.0998152	0.0983518	1.01653	0.924916	1.11722	0.734479
rs6669371	1	11822085	CLCN6	29912962, 30578418	T	G	0.103778	0.101736	1.02239	0.931735	1.12187	0.635804
rs55857306	1	11835738	CLCN6	30595370	G	A	0.0998277	0.097969	1.02108	0.929041	1.12223	0.665529
rs55892892	1	11836799	CLCN6	27841878			.	.	.	.	.	.
rs12744757	1	11846764	NPPA, CLCN6	28739976			.	.	.	.	.	.
rs202102042	1	11847114	CLCN6, NPPA	30578418			.	.	.	.	.	.
rs114876986	1	12030619	MIIP	30595370			.	.	.	.	.	.
rs1042010	1	15467418	CELA2A, CELA2B	28739976	G	A	0.0708236	0.0709081	0.998717	0.894443	1.11515	0.981446
rs72865183	1	15468885	CELA2A, CELA2B	30578418	C	T	0.0718819	0.0716611	1.00332	0.89922	1.11947	0.952233
rs3820068	1	15471702	CELA2A, CELA2B	27841878, 28135244	A	G	0.075648	0.0747353	1.01321	0.910352	1.12769	0.806359
rs78873257	1	15647250	DDI2	30595370	T	C	0.0814987	0.0815517	0.999293	0.901134	1.10814	0.989332
rs848309	1	15981952	ZBTB17, AL355994.1	30595370	T	C	0.299265	0.297788	0.992971	0.933477	1.05626	0.823588
rs1048238	1	16015154	HSPB7	28739976	C	T	0.291688	0.287492	0.979811	0.920661	1.04276	0.522453
rs2807337	1	22250878	AL445253.1, MIR4418	30224653	T	C	0.237611	0.229994	0.95837	0.896665	1.02432	0.211125
rs72654647	1	24695823	SRRM1, AL445648.1	30595370	G	A	0.253003	0.253963	0.994943	0.932269	1.06183	0.87737
rs6686889	1	24703979	AL445648.1, SRRM1	28135244	C	T	0.451507	0.454239	0.989032	0.93438	1.04688	0.703666
rs117559502	1	24742871	CLIC4, AL445648.1	29208002			.	.	.	.	.	.
rs4320727	1	25025090	MIR4425, LINC02793	30595370	G	A	0.41719	0.413552	0.985128	0.930193	1.04331	0.612299
rs75460349	1	26853597	ZDHHC18	30578418			.	.	.	.	.	.
rs182050989	1	26936054	NUDC	30595370			.	.	.	.	.	.
rs79598313	1	26958422	KDF1	30224653			.	.	.	.	.	.
rs2504776	1	27443969	WASF2	30578418			.	.	.	.	.	.
rs74606343	1	27523564	BX293535.1, WASF2	30595370			.	.	.	.	.	.
rs3737801	1	27634321	FGR	30224653	C	G	0.238135	0.250744	0.933994	0.874089	0.998005	0.0397199
rs2076460	1	27645547	AL031729.1, FGR	30487518	G	C	0.294931	0.300473	0.97384	0.915296	1.03613	0.40145
rs143167197	1	28407861	PHACTR4	30595370	A	G	0.0841253	0.0840633	1.00081	0.903829	1.10819	0.987372
rs6689862	1	28510931	RCC1	30578418	T	C	0.0892124	0.0892643	0.999362	0.904947	1.10363	0.989671
rs1565716	1	29222704	MECR	30224653			.	.	.	.	.	.
rs72661887	1	37950638	AL603790.1, INPP5B	30595370	C	T	0.440934	0.42614	1.0621	1.00325	1.1244	0.0381783
rs12569027	1	37983491	SF3A3	30578418	C	T	0.440805	0.426555	1.05974	1.00102	1.12191	0.0457918
rs11210029	1	41399621	RNA5SP45, FOXO6	30224653, 30595370	A	G	0.336502	0.342269	0.974608	0.917996	1.03471	0.398049
rs783621	1	41902364	HIVEP3	27841878	A	G	0.478092	0.47653	0.993757	0.939041	1.05166	0.828017
rs12034218	1	41909802	HIVEP3	30578418	G	T	0.271903	0.277487	0.972365	0.912507	1.03615	0.380309
rs34538877	1	41917999	HIVEP3	30595370	C	T	0.151691	0.156819	0.961451	0.888648	1.04022	0.315823
rs7515635	1	41942399	HIVEP3	27618452	T	C	0.354344	0.352601	0.992405	0.935405	1.05288	0.801763
rs12116637	1	42600923	CCDC30	30578418			.	.	.	.	.	.
rs839755	1	43390739	SZT2	30224653	A	C	0.123241	0.125715	0.977558	0.89702	1.06533	0.604948
rs6954	1	43450971	SZT2	30578418	T	C	0.468305	0.455661	1.05219	0.994184	1.11358	0.0782244
rs2782652	1	43460634	HYI-AS1, PTPRF	30595370	T	C	0.134381	0.134603	0.998095	0.918654	1.08441	0.964072
rs12142296	1	46076007	P3R3URF-PIK3R3, PIK3R3	30224653			.	.	.	.	.	.
rs4926923	1	47643553	ATP6V0E1P4, LINC01738	30224653, 30595370	T	C	0.107209	0.104949	1.02412	0.934534	1.12228	0.610693
rs11579440	1	48586751	AGBL4	30224653	T	C	0.327726	0.326423	1.00594	0.947098	1.06844	0.847804
rs6681713	1	51062012	MIR6500, C1orf185	30224653			.	.	.	.	.	.
rs778124	1	56140534	AL353681.1, AL603840.1	30595370	G	A	0.240044	0.237852	1.01213	0.947239	1.08146	0.720733
rs12125786	1	56151040	AL353681.1	30578418	C	G	0.151796	0.151801	0.999955	0.924147	1.08198	0.999112
rs55869368	1	56520961	AC119674.2, PLPP3	30595370			.	.	.	.	.	.
rs2404715	1	56543106	PLPP3	27841878			.	.	.	.	.	.
rs11207423	1	59185157	AC093425.1, LINC01358	30595370	G	C	0.0996174	0.0927004	1.08287	0.98492	1.19057	0.0862163
rs34370185	1	59191237	AC093425.1, LINC01358	30578418	G	T	0.165224	0.156072	1.07024	0.991546	1.15518	0.0810067
rs60199046	1	59197669	AC093425.1, LINC01358	27841878	A	G	0.163731	0.15682	1.05269	0.975064	1.1365	0.186921
rs10493340	1	63125458	AL162400.2, AC096543.1	17903302			.	.	.	.	.	.
rs12136922	1	66541706	SGIP1	30595370			.	.	.	.	.	.
rs7547570	1	66542812	SGIP1	30578418	G	A	0.446154	0.46411	1.0751	1.01565	1.13804	0.012493
rs34517439	1	77984833	GIPC2, DNAJB4	30224653			.	.	.	.	.	.
rs6683704	1	81200356	AL357632.1, RPL7P10	30595370	T	C	0.459654	0.444608	0.941063	0.889116	0.996045	0.0362899
rs61771715	1	87462986	PKN2-AS1, RNA5SP52	30595370			.	.	.	.	.	.
rs12032672	1	88159953	PKN2-AS1	30595370	A	C	0.361799	0.364591	1.01215	0.954291	1.07351	0.683534
rs10923038	1	88186088	PKN2-AS1	30224653	C	A	0.416324	0.421047	1.0196	0.962742	1.07981	0.502765
rs786906	1	88805891	PKN2	27618447	T	C	0.464105	0.471404	0.971107	0.91756	1.02778	0.310469
rs786919	1	88815846	PKN2	27841878	A	G	0.479521	0.473324	0.975463	0.921758	1.0323	0.389258
rs12035750	1	88866416	GTF2B	30578418, 30595370	T	C	0.416256	0.406	1.04327	0.985062	1.10492	0.145844
rs10922502	1	88894475	AL445991.1, GTF2B	28135244	A	G	0.465602	0.460873	1.0192	0.963004	1.07868	0.507242
rs113563325	1	89662830	LRRC8C, AC093423.3, AC093423.2	30595370	T	A	0.0701966	0.0730195	0.958421	0.85815	1.07041	0.429642
rs2065152	1	89762960	AC093423.3, LRRC8C	30224653	C	T	0.435189	0.439434	0.982895	0.928388	1.0406	0.552702
rs7514579	1	93585793	BCAR3	30224653	A	C	0.150291	0.144707	1.04541	0.96571	1.1317	0.262042
rs17396055	1	94265398	ARHGAP29, ARHGAP29-AS1	30224653	G	A	0.103327	0.101474	1.02036	0.929725	1.11983	0.670818
rs1620668	1	112481358	WNT2B	27618452	A	G	0.362292	0.337458	1.1154	1.05153	1.18315	0.000312781
rs10776752	1	112501706	WNT2B	29403010, 30487518, 30595370	G	T	0.314428	0.297409	1.08347	1.01932	1.15167	0.00795077
rs3790604	1	112504257	WNT2B	29403010, 30487518, 30578418	C	A	0.318331	0.301039	1.08426	1.02027	1.15227	0.00746505
rs6658555	1	112555912	ST7L	27618447, 27618448			.	.	.	.	.	.
rs10745332	1	112646431	CAPZA1	25249183	G	A	0.155332	0.162232	1.05302	0.974061	1.13839	0.193351
rs17030613	1	112648185	CAPZA1	21572416, 26390057, 30487518	A	C	0.497238	0.486547	1.04371	0.986292	1.10446	0.139214
rs2932538	1	112673921	MOV10	21909110, 21909115, 27841878, 28739976	A	G	0.153974	0.161204	1.05598	0.97653	1.14189	0.172951
rs12129649	1	112688881	MOV10	28739976, 30487518	G	T	0.421936	0.407939	1.05935	1.00035	1.12184	0.0485221
rs773430	1	112993425	AL390242.1, SLC16A1-AS1	30595370	C	T	0.314645	0.30336	1.05428	0.991903	1.12058	0.0889537
rs11466111	1	115286557	NGF, NGF-AS1	28135244			.	.	.	.	.	.
rs145339349	1	115288581	NGF, NGF-AS1	30595370			.	.	.	.	.	.
rs11102916	1	115294125	NGF-AS1, NGF	27841878	C	A	0.0728989	0.0680351	1.07711	0.965665	1.20142	0.183347
rs12078697	1	116472496	LINC01762	30224653	G	C	0.0877668	0.093809	0.929393	0.841244	1.02678	0.145838
rs1886914	1	118998829	TBX15, AL139420.1	30224653	C	G	0.207081	0.219227	1.07512	1.00278	1.15267	0.041397
rs72704264	1	145721780	CD160	30224653	G	C	0.159416	0.15697	1.01854	0.942736	1.10043	0.640088
rs11580946	1	150578851	MCL1	30595370			.	.	.	.	.	.
rs35479618	1	153689947	NPR1	27618448, 30595370			.	.	.	.	.	.
rs13796	1	154273441	HAX1	30224653			.	.	.	.	.	.
rs4072037	1	155192276	MUC1	30487518	C	T	0.196118	0.171276	0.847152	0.788546	0.910115	5.2984e-06
rs2990220	1	155220463	GBAP1	30487518	T	A	0.194871	0.170488	0.849164	0.790285	0.91243	6.91934e-06
rs76719272	1	156160005	SEMA4A	30224653			.	.	.	.	.	.
rs2171690	1	164770862	PBX1, PBX1-AS1	30224653	T	C	0.3939	0.399042	0.97874	0.923696	1.03706	0.467527
rs7524019	1	167397956	POU2F1	30224653	C	T	0.2995	0.300502	1.00478	0.944608	1.06879	0.879218
rs12731646	1	169121422	ATP1B1	30595370	C	T	0.110351	0.108776	1.01627	0.928478	1.11237	0.727759
rs2179490	1	169140155	NME7	30578418	G	A	0.0783771	0.0810887	0.963716	0.867591	1.07049	0.493115
rs10911356	1	172240607	DNM3	30595370	A	G	0.247639	0.254162	0.965888	0.904671	1.03125	0.303943
rs12405515	1	172388301	PIGC, DNM3	27841878, 28135244	G	T	0.0866194	0.0930876	1.08234	0.979127	1.19643	0.121551
rs567058829	1	175142625	TNN	27841878			.	.	.	.	.	.
rs150816167	1	179602727	TDRD5	30224653			.	.	.	.	.	.
rs7546227	1	180754161	XPR1	30595370	A	T	0.223105	0.222182	1.00535	0.939296	1.07605	0.878046
rs1043069	1	180890232	XPR1	30224653	T	G	0.237365	0.231801	1.03148	0.965063	1.10246	0.362202
rs41475048	1	183089317	LAMC1	30224653			.	.	.	.	.	.
rs749214	1	184567037	AL078645.2, C1orf21	30595370	T	C	0.431978	0.441984	1.04151	0.983715	1.10271	0.161752
rs4651224	1	184616048	AL713852.1, C1orf21	30224653, 30578418	C	T	0.395644	0.403779	1.03448	0.976355	1.09607	0.235895
rs1586059	1	188546014	AL929288.2, AL929288.1	30595370	C	T	0.419039	0.417801	1.0051	0.949088	1.06441	0.862945
rs10429910	1	197172123	ZBTB41	30595370	A	C	0.309868	0.317648	1.03679	0.975314	1.10215	0.224234
rs12042924	1	197328287	CRB1	30224653	T	C	0.135651	0.13438	0.989176	0.910705	1.07441	0.795776
rs10920250	1	201755384	NAV1, IPO9-AS1	30578418	G	A	0.0606672	0.0659222	0.915137	0.813273	1.02976	0.133789
rs33996239	1	203140673	ADORA1	30224653	C	T	0.0871646	0.0933307	0.927624	0.839389	1.02513	0.125842
rs11240656	1	204069017	AL592146.2	30595370	G	A	0.471078	0.462441	1.03531	0.978258	1.09569	0.227369
rs72749713	1	204176450	REN	30595370			.	.	.	.	.	.
rs4245739	1	204549714	MDM4	27618452, 29455858			.	.	.	.	.	.
rs4951404	1	204572214	AL512306.3, RNA5SP74	30578418			.	.	.	.	.	.
rs2629665	1	207047455	PFKFB2, YOD1	30224653	C	A	0.108318	0.11157	0.967309	0.883262	1.05935	0.472895
rs7550273	1	207738834	CR1L, CD46	30578418	G	C	0.0928408	0.0961135	0.962465	0.873219	1.06083	0.439374
rs2761436	1	207746403	CD46, CR1L	27841878	C	T	0.16939	0.172325	1.02094	0.946826	1.10085	0.58933
rs1204708	1	207850717	MIR29B2CHG	30595370	G	C	0.103884	0.110806	0.930286	0.848154	1.02037	0.125572
rs7555285	1	209797010	IRF6	30224653	G	C	0.169603	0.167144	0.982596	0.911204	1.05958	0.649903
rs3766612	1	209846668	UTP25	30595370	C	A	0.206738	0.205103	1.01005	0.941879	1.08316	0.780395
rs2494184	1	210213547	SYT14, SERTAD4-AS1	30578418	T	C	0.434381	0.429376	0.97981	0.925448	1.03737	0.48376
rs11117781	1	217161497	GPATCH2, ESRRG	30595370	A	G	0.208318	0.203325	0.969913	0.904584	1.03996	0.390824
rs12408022	1	217545447	GPATCH2	28135244	C	T	0.374793	0.374197	1.00255	0.945634	1.06289	0.931113
rs17046596	1	217549107	GPATCH2	27841878	A	C	0.382866	0.382758	1.00046	0.943896	1.06041	0.987496
rs17047574	1	218287302	RRP15	30595370	A	G	0.0806107	0.0744592	1.08986	0.98186	1.20974	0.108252
rs12088448	1	218372828	TGFB2	30578418	A	C	0.371497	0.353137	1.08272	1.02108	1.14809	0.00701188
rs35981664	1	218376012	TGFB2	30224653	A	T	0.275666	0.263246	1.06514	0.999689	1.13487	0.0424711
rs1415293	1	219556664	AL356364.1, LYPLAL1-AS1	30578418	A	T	0.351775	0.354282	0.989083	0.9322	1.04944	0.717957
rs10863578	1	221040655	AL445466.1, HLX	30595370	G	C	0.413151	0.412444	0.997084	0.941413	1.05605	0.920225
rs9431431	1	221185454	AL445466.1, LINC02817	30224653	G	A	0.462283	0.459169	1.01261	0.956753	1.07173	0.663248
rs10916082	1	227064925	CDC42BPA	28135244	A	G	0.293967	0.292858	1.00537	0.944828	1.06978	0.866907
rs4653889	1	227924420	WNT9A	27841878	A	G	0.420087	0.418047	1.00841	0.952238	1.06791	0.772784
rs2760061	1	228003374	SEPTIN14P17, WNT3A	28135244, 30595370	T	A	0.23188	0.233916	1.01147	0.945909	1.08156	0.738265
rs2478539	1	230709026	AGT	30595370	G	T	0.183103	0.185724	1.01757	0.945843	1.09475	0.641703
rs699	1	230710048	AGT	27618448, 30578418	A	G	0.183549	0.186091	1.01702	0.945389	1.09407	0.652668
rs2004776	1	230712956	AL512328.1, AGT	27841878, 28739976, 29455858, 29912962	C	T	0.381885	0.38573	1.01639	0.958909	1.07731	0.585818
rs2493134	1	230713613	AL512328.1, AGT	27618452	T	C	0.183549	0.185833	1.01528	0.943773	1.09221	0.685866
rs10158347	1	232393998	SIPA1L2, RN7SL299P	30595370	A	G	0.265824	0.270467	1.02394	0.960464	1.09161	0.465984
rs6428947	1	236162705	GPR137B	27841878	C	G	0.455446	0.462564	1.02908	0.972256	1.08922	0.306089
rs1915872	1	241198493	RGS7	29208002	G	A	0.192237	0.194919	0.982962	0.914907	1.05608	0.639269
rs953492	1	243307890	SDCCAG8	28135244	A	G	0.239398	0.229197	0.944717	0.884016	1.00959	0.0947586
rs6429422	1	243309499	SDCCAG8	27841878	T	G	0.190937	0.179226	1.08076	1.0055	1.16165	0.0358914
rs10926991	1	243329265	SDCCAG8	30578418	A	G	0.185608	0.173139	1.08843	1.01181	1.17085	0.0237184
rs4926499	1	248861710	AL672291.1	30224653	G	C	0.122827	0.12766	1.04511	0.958961	1.139	0.309309
rs4335411	1	248897507	AL672291.1, PGBD2	30595370	G	A	0.218138	0.229285	1.0663	0.995839	1.14175	0.0598251
rs56236159	2	3588888	RPS7, COLEC11	30224653	T	G	0.290132	0.287786	0.988646	0.928884	1.05225	0.719753
rs67720684	2	18794173	AC106053.1, AC130814.1	30224653, 30595370	C	A	0.439984	0.430633	1.03878	0.981215	1.09971	0.191296
rs10176996	2	19508931	LINC01808	30578418	C	T	0.0583457	0.0599556	1.02935	0.912481	1.16119	0.637125
rs1344653	2	19531084	LINC01808, AC019055.1	27841878	A	G	0.159328	0.158293	1.00778	0.932792	1.08879	0.844602
rs4531890	2	19537538	AC019055.1, LINC01808	30595370	A	G	0.158293	0.157628	1.00501	0.930049	1.08602	0.899629
rs342130	2	20515896	NDUFAF2P1, AC012065.1	30595370	A	G	0.192052	0.188721	0.978622	0.910756	1.05155	0.557226
rs7255	2	20679060	GDF7	30578418	T	C	0.210906	0.2118	0.994647	0.928022	1.06606	0.880178
rs4665624	2	23653120	KLHL29	30595370	A	C	0.481457	0.482362	1.00363	0.948387	1.0621	0.897091
rs10198275	2	24907673	ADCY3	27841878	A	C	0.474438	0.472171	1.00914	0.953554	1.06796	0.75252
rs13035244	2	24911140	ADCY3	30578418	T	C	0.474219	0.472008	1.00891	0.95334	1.06772	0.758159
rs56073414	2	24911142	ADCY3	30578418			.	.	.	.	.	.
rs55701159	2	24916727	ADCY3	28135244			.	.	.	.	.	.
rs2196792	2	25037084	DNAJC27-AS1	30595370	A	G	0.242824	0.231102	0.937216	0.877265	1.00126	0.0545055
rs1275984	2	26688641	KCNK3, AC015977.1	27841878, 29912962	A	C	0.20389	0.22433	0.885548	0.825721	0.949711	0.000703317
rs1275985	2	26688877	KCNK3, AC015977.1	29912962, 30595370	C	T	0.202244	0.222018	0.888357	0.828161	0.952929	0.00102639
rs1275988	2	26691496	KCNK3, AC015977.1	26390057, 27841878, 28739976, 29455858, 30487518, 31217584	C	T	0.202567	0.222012	0.890167	0.829879	0.954835	0.00123428
rs12476527	2	26692756	KCNK3	30578418	G	T	0.204457	0.225053	0.884966	0.825238	0.949017	0.00065509
rs35021474	2	26693976	KCNK3	29403010, 30487518	C	G	0.204877	0.225662	0.884159	0.824531	0.9481	0.000585471
rs1275982	2	26696221	KCNK3	30487518	C	T	0.204452	0.225326	0.883552	0.823921	0.947498	0.000553514
rs1731249	2	26697157	KCNK3	29403010, 29912962, 30487518	T	A	0.204429	0.225422	0.882946	0.823356	0.94685	0.000514202
rs2586886	2	26709163	KCNK3	27618452, 27736895, 31217584	C	T	0.21386	0.233259	0.894206	0.834787	0.957856	0.00083453
rs11692692	2	27638840	GPN1	30595370	G	A	0.094085	0.0985866	0.949597	0.862092	1.04598	0.295835
rs7562	2	28412873	FOSL2	28135244, 30595370	T	C	0.204806	0.208912	0.97528	0.909307	1.04604	0.485253
rs2048240	2	28417460	AC104695.3, FOSL2	30578418	C	T	0.399356	0.402067	1.01135	0.954598	1.07148	0.699748
rs2339469	2	29315994	ALK	26969751	G	A	0.363401	0.368919	1.02406	0.965587	1.08608	0.42984
rs1607644	2	34454559	LINC01320	30224653			.	.	.	.	.	.
rs13408514	2	36975863	HEATR5B	30578418			.	.	.	.	.	.
rs72792829	2	37271545	PRKD3	30595370	C	T	0.480638	0.495942	1.06317	1.00465	1.1251	0.0349836
rs13420463	2	37290423	PRKD3	27841878, 28135244	A	G	0.480787	0.496556	1.06515	1.00652	1.12719	0.0300416
rs7601637	2	37766161	AC006369.2, AC010878.1	30578418			.	.	.	.	.	.
rs2707238	2	37867006	LINC00211	30224653	C	G	0.141045	0.136835	0.965421	0.889955	1.04729	0.394331
rs2192768	2	40298792	SLC8A1	30578418	C	T	0.267386	0.270253	1.0147	0.951893	1.08165	0.644711
rs4952611	2	40340603	SLC8A1	28135244	C	T	0.344732	0.343844	0.996074	0.938512	1.05717	0.897659
rs6544325	2	40357590	SLC8A1	30595370	C	T	0.277206	0.269162	1.04135	0.977508	1.10936	0.209206
rs11681462	2	42125427	PKDCC, EML4-AS1	30224653	A	C	0.121439	0.123729	0.978936	0.89779	1.06742	0.62611
rs13403122	2	42851618	AC016735.1, CHORDC1P1	27841878	C	T	0.159087	0.162223	0.977009	0.904353	1.0555	0.544726
rs76326501	2	42940738	AC016735.1, CHORDC1P1	28135244, 30578418, 30595370			.	.	.	.	.	.
rs72876037	2	42967456	CHORDC1P1, AC016735.1	28739976			.	.	.	.	.	.
rs7604423	2	43155602	AC010883.3, LINC02580	26390057	G	C	0.284066	0.277411	0.96758	0.908701	1.03027	0.303075
rs4952668	2	43159429	AC010883.3, LINC02580	30595370	G	A	0.283505	0.27648	0.965754	0.90695	1.02837	0.278134
rs35590893	2	43489794	THADA	30224653			.	.	.	.	.	.
rs6708660	2	43525243	THADA	30595370			.	.	.	.	.	.
rs687914	2	45651621	PRKCE	28135244, 30578418, 30595370	G	T	0.0544738	0.0502451	1.08901	0.96085	1.23426	0.157094
rs17737768	2	46129994	PRKCE	30578418			.	.	.	.	.	.
rs6545155	2	50202723	NRXN1	30224653	T	C	0.489303	0.494586	0.979084	0.925216	1.03609	0.46411
rs2139629	2	50400459	NRXN1	30578418	A	G	0.458559	0.46764	0.964135	0.910929	1.02045	0.208188
rs10189186	2	52798619	AC010967.1	30224653	A	G	0.301854	0.291922	0.953532	0.896485	1.01421	0.132875
rs72806698	2	54742242	EML6	29403010, 30487518	C	T	0.0742716	0.0651582	1.15109	1.03256	1.28322	0.00897105
rs17046344	2	54796463	EML6, AC104781.1	30487518	G	A	0.0752073	0.0629011	1.21155	1.08714	1.3502	0.000360039
rs2920899	2	55052545	RTN4	30224653	G	T	0.235386	0.247	1.06552	0.996909	1.13886	0.0605849
rs10182056	2	55463087	RNU6-634P, RNU6-221P	30595370	A	G	0.214369	0.230125	0.912849	0.852206	0.977807	0.00936495
rs1975487	2	55581918	PPP4R3B	27618452	A	G	0.150936	0.139053	1.10064	1.01669	1.19152	0.0177852
rs11899888	2	55875609	EFEMP1	30578418			.	.	.	.	.	.
rs6747490	2	55966283	MIR217HG, AC011306.1	30595370	A	G	0.270055	0.269487	1.00289	0.940977	1.06887	0.929228
rs13431149	2	55966530	AC011306.1, MIR217HG	30578418	A	C	0.270107	0.26944	1.00339	0.941449	1.0694	0.91696
rs66723505	2	59836628	AC007100.1	30578418	A	G	0.491607	0.485195	0.974665	0.921041	1.03141	0.37539
rs72816333	2	59869425	AC007100.1	30224653	A	T	0.256914	0.259791	0.985096	0.92336	1.05096	0.645615
rs7608483	2	61609100	RNU6-1145P, AC108039.1	30224653	A	C	0.355807	0.357063	1.00549	0.947804	1.06669	0.855593
rs112028067	2	63561207	WDPCP	30595370	G	A	0.0842884	0.0885112	0.947899	0.856343	1.04924	0.303399
rs13014371	2	63990652	VPS54	30224653	T	C	0.14288	0.149076	0.951508	0.877755	1.03146	0.229837
rs111524356	2	65057023	CEP68	30578418	C	CGT	0.3127	0.31706	0.979989	0.922	1.04163	0.513577
rs2249105	2	65060762	CEP68	30595370	A	G	0.305176	0.309025	0.982072	0.923577	1.04427	0.56322
rs2300481	2	66555335	MEIS1	30224653, 30578418	C	T	0.2623	0.260856	1.0075	0.944737	1.07444	0.819813
rs6757906	2	68127595	WDR92	30595370	C	A	0.312177	0.315264	1.01444	0.954382	1.07829	0.63881
rs6731373	2	68275912	AC017083.3, CNRIP1	30578418	G	A	0.172186	0.170092	1.01487	0.941563	1.09388	0.694412
rs2311412	2	68783425	ARHGAP25	30595370	T	C	0.207587	0.209773	0.986848	0.920388	1.05811	0.709153
rs12052761	2	68838709	BMP10, LINC01888	30224653	G	A	0.438613	0.436046	0.98962	0.934776	1.04768	0.720618
rs10193543	2	72256200	EXOC6B	30224653			.	.	.	.	.	.
rs1876487	2	72887223	SPR, EXOC6B	27841878	A	C	0.0726086	0.0719907	0.99083	0.888448	1.10501	0.863332
rs62162674	2	85275113	TCF7L1	30595370	G	C	0.253884	0.256416	0.986765	0.924689	1.05301	0.686557
rs3731818	2	86141681	PTCD3	27841878	G	A	0.431269	0.442029	0.957197	0.90407	1.01345	0.13197
rs2059352	2	86200698	MRPL35	30578418	G	A	0.476654	0.490344	0.946652	0.894529	1.00181	0.0571174
rs2241432	2	86211023	MRPL35	30595370	A	G	0.502588	0.492017	1.04319	0.985806	1.10392	0.144972
rs2579519	2	96009418	FAHD2CP, RN7SL210P	28135244	T	C	0.408743	0.422121	1.05664	0.997582	1.11919	0.0563667
rs772178	2	96297946	SNRNP200	27618452	A	G	0.41246	0.393512	1.08195	1.02148	1.14601	0.00723035
rs1081707	2	96381261	NEURL3, NCAPH	30578418			.	.	.	.	.	.
rs4851462	2	97740700	ZAP70, TMEM131	30224653	T	C	0.0952313	0.0894574	1.07134	0.972602	1.1801	0.152469
rs57874285	2	111255095	MIR4435-2HG	30578418	C	A	0.126962	0.133574	0.9433	0.866634	1.02675	0.174053
rs10207726	2	111986683	MERTK	30595370	C	T	0.119963	0.122582	0.975723	0.894445	1.06439	0.581367
rs28377357	2	112012144	MERTK	30224653	G	A	0.116903	0.120325	0.96779	0.886333	1.05673	0.466358
rs7581849	2	112113153	TMEM87B	30578418	G	A	0.118113	0.119498	1.01332	0.928326	1.10609	0.764171
rs13382259	2	113176599	PSD4	28548082	A	T	0.140708	0.147505	0.946379	0.872587	1.02641	0.179134
rs62158170	2	113324598	AC016745.1, PAX8	30224653	A	G	0.144578	0.151223	0.94863	0.875454	1.02792	0.191135
rs13020428	2	113675066	AC017074.2, AC017074.1	30595370			.	.	.	.	.	.
rs11688682	2	120590036	AC018866.1, AC073257.1	30578418			.	.	.	.	.	.
rs10864859	2	120682642	AC018866.2, AC018866.1	30224653	G	T	0.103193	0.100495	0.970933	0.884605	1.06569	0.536283
rs750416	2	121240122	TFCP2L1	30578418	T	C	0.471534	0.477954	1.02608	0.96955	1.0859	0.374173
rs6723509	2	121243169	TFCP2L1	30224653			.	.	.	.	.	.
rs3923097	2	123263214	AC073409.2, LINC01826	27841878	T	A	0.0862888	0.0918575	0.933651	0.844433	1.03229	0.181163
rs28515082	2	126259163	AC023347.1, AC142116.2	31217584			.	.	.	.	.	.
rs13001283	2	126425877	AC023347.1, YWHAZP2	30224653			.	.	.	.	.	.
rs4954192	2	134875411	CCNT2-AS1, ACMSD	30224653	C	T	0.0830232	0.0781122	0.935837	0.844363	1.03722	0.206382
rs7601101	2	137637029	THSD7B	30595370	A	C	0.161138	0.162048	0.993307	0.919761	1.07273	0.862788
rs72844590	2	137663657	THSD7B	30224653			.	.	.	.	.	.
rs7606205	2	143388742	AC079793.1, ARHGAP15	30224653	A	C	0.391354	0.386399	1.02107	0.963551	1.08202	0.479632
rs1438896	2	144888505	TEX41	28135244	T	C	0.166892	0.16721	1.00229	0.929066	1.08128	0.952863
rs58117425	2	144924003	TEX41	27841878	G	A	0.103049	0.0986103	1.05018	0.956669	1.15283	0.301787
rs55944332	2	144969054	TEX41	28739976	A	G	0.133733	0.127648	1.05503	0.970706	1.14669	0.209435
rs786244	2	144998693	TEX41	30595370			.	.	.	.	.	.
rs10928240	2	145062903	TEX41	30578418	C	G	0.31702	0.321523	1.02094	0.96074	1.0849	0.506792
rs62167177	2	145181135	TEX41	28135244			.	.	.	.	.	.
rs34570306	2	145515292	AC092484.1, RPL6P5	30224653	C	T	0.433215	0.431947	0.994849	0.939641	1.0533	0.858673
rs36063579	2	145943787	RNU7-2P, AC079248.1	30595370	T	A	0.0670965	0.0622576	1.08331	0.96705	1.21356	0.160838
rs62169544	2	146193340	RNU7-2P, RPL17P12	30224653	G	A	0.378734	0.368296	0.956373	0.902158	1.01384	0.130924
rs12990959	2	147814591	AC009480.2, ACVR2A	30224653	T	C	0.457697	0.456587	1.00448	0.949034	1.06317	0.877756
rs2848657	2	157638837	AC019186.1, ACVR1C	30578418			.	.	.	.	.	.
rs1220128	2	157643390	AC019186.1, ACVR1C	30224653			.	.	.	.	.	.
rs76591930	2	158684483	PKP4-AS1	30595370	C	T	0.145381	0.153544	0.937796	0.865645	1.01596	0.115613
rs79523138	2	160511702	RBMS1, AC096656.1	30224653	A	G	0.277871	0.277391	1.0024	0.941047	1.06775	0.940906
rs55732192	2	161421722	TBR1	30224653, 30595370	G	T	0.103283	0.109559	0.936118	0.853248	1.02704	0.160008
rs77559470	2	163587846	FIGN, RNU6-627P	29403010	G	T	0.47146	0.466129	0.978819	0.924887	1.0359	0.458298
rs75483173	2	163587909	FIGN, RNU6-627P	30487518	A	G	0.469819	0.465094	0.981198	0.927125	1.03843	0.510842
rs16849211	2	164043173	AC016766.1	30487518	C	T	0.357911	0.358397	0.997886	0.940705	1.05854	0.943953
rs16849225	2	164050310	AC016766.1	21572416, 26390057, 27841878, 30487518	C	T	0.379778	0.379385	1.00167	0.944949	1.06179	0.955314
rs13002573	2	164058698	AC016766.1	30487518	A	G	0.358379	0.358838	0.998005	0.940833	1.05865	0.947113
rs268263	2	164097664	AC016766.1	27841878, 30595370	T	A	0.40542	0.404836	0.997579	0.941722	1.05675	0.933035
rs1446468	2	164106976	AC016766.1	21909110, 26390057, 28739976, 29455858, 30487518	T	C	0.465334	0.469195	1.01563	0.959636	1.07489	0.584582
rs73029563	2	164151656	AC016766.1	29912962, 30578418	C	G	0.430297	0.429592	0.997128	0.941751	1.05576	0.920109
rs10184428	2	164155317	AC016766.1	29403010, 29912962, 30487518	C	A	0.422033	0.423271	1.00508	0.949134	1.06433	0.858816
rs6712094	2	164186950	AC016766.1	30487518	A	G	0.323475	0.322713	1.00349	0.9446	1.06605	0.910536
rs10204405	2	164191236	AC016766.1	27618448	G	A	0.372946	0.368572	1.01893	0.961015	1.08033	0.52815
rs11891401	2	164230237	AC016766.1	24954895	T	A	0.300093	0.306524	0.970025	0.911996	1.03175	0.333829
rs1371182	2	164242705	AC016766.1	27618452	C	T	0.320331	0.325892	0.974894	0.917572	1.0358	0.411498
rs10184004	2	164651879	GRB14, COBLL1	30578418	C	T	0.0702235	0.0777929	0.89535	0.801965	0.999608	0.0494404
rs34271465	2	164656556	COBLL1	28135244	C	C	0.070058	0.0776277	0.895141	0.801683	0.999495	0.0490046
rs13389219	2	164672366	COBLL1	30595370	C	T	0.0702159	0.0778191	0.894918	0.801576	0.99913	0.0483318
rs6712203	2	164700808	COBLL1	30224653	C	T	0.0799161	0.0867271	0.914645	0.82438	1.01479	0.0920396
rs2390258	2	165393619	AC011303.1, SCN2A	30224653	G	A	0.112754	0.114576	0.982083	0.898122	1.07389	0.691317
rs13432340	2	169579647	AC093899.1, PPIG	30595370	A	G	0.388437	0.387346	0.995412	0.939278	1.0549	0.876703
rs6758859	2	173100328	MAP3K20	30224653	T	C	0.120882	0.11399	1.06878	0.979688	1.16596	0.133243
rs11694601	2	174084630	OLA1	30224653	A	G	0.114787	0.1142	0.994221	0.909769	1.08651	0.899115
rs13024657	2	174608111	AC010894.3, WIPF1	27841878			.	.	.	.	.	.
rs72914576	2	174665239	AC010894.3, WIPF1	30595370			.	.	.	.	.	.
rs2437927	2	175444825	AC093459.1	30595370	T	C	0.366023	0.370589	1.01982	0.961668	1.08148	0.51381
rs55799551	2	176145823	HOXD3	30578418	C	G	0.354484	0.356542	0.991057	0.934154	1.05143	0.765221
rs4972805	2	176147842	HOXD3	27841878	C	T	0.487608	0.484857	1.01107	0.955439	1.06995	0.696859
rs1374326	2	176193588	AC009336.2, AC016739.1	30595370			.	.	.	.	.	.
rs10199487	2	176644281	LINC01117	30595370	T	A	0.13013	0.132557	1.0215	0.939189	1.11102	0.615769
rs4893980	2	177690304	PDE11A, PDE11A-AS1	29212154	T	C	0.0896461	0.094171	1.05572	0.956419	1.16534	0.277779
rs1837164	2	177851874	PDE11A	30224653	A	T	0.261018	0.260592	0.99779	0.935542	1.06418	0.946236
rs1489486	2	178820256	TTN	30595370			.	.	.	.	.	.
rs17362588	2	178856319	AC092640.1, CCDC141	30578418			.	.	.	.	.	.
rs7591091	2	178889467	AC092640.1, CCDC141	27841878	T	C	0.055942	0.0603376	0.922832	0.816334	1.04322	0.195281
rs79146658	2	178921341	AC092640.1, CCDC141	28135244			.	.	.	.	.	.
rs13407401	2	179850979	ZNF385B	28739976			.	.	.	.	.	.
rs4894132	2	179873927	ZNF385B, AC096587.2	30595370	T	C	0.0968576	0.096876	0.99979	0.908593	1.10014	0.996558
rs10167839	2	181018152	UBE2E3	30595370	G	A	0.367177	0.362746	1.0193	0.961185	1.08093	0.522385
rs10184839	2	181081388	AC068196.1	30224653	A	T	0.124602	0.128657	1.03734	0.952311	1.12997	0.402265
rs12474446	2	182129958	PPP1R1C	30578418	T	A	0.180125	0.182329	0.985254	0.915366	1.06048	0.692311
rs6732308	2	182131461	PDE1A, PPP1R1C	30595370	A	G	0.23732	0.236133	1.00659	0.941822	1.07581	0.845153
rs16823124	2	182359400	PDE1A	27841878, 30487518	G	A	0.485996	0.475087	1.04467	0.987181	1.10551	0.127819
rs7585427	2	182375148	PDE1A	30595370			.	.	.	.	.	.
rs144073138	2	182410033	PDE1A	28135244			.	.	.	.	.	.
rs6739913	2	184168338	AC096555.1	30224653	G	A	0.348137	0.347592	0.997602	0.940083	1.05864	0.937238
rs7602025	2	184187335	AC096555.1	30595370	G	A	0.348059	0.347507	0.997567	0.940047	1.05861	0.93635
rs850892	2	185344583	AC009315.1, ZNF804A	26969751	T	C	0.46191	0.459626	0.990848	0.936187	1.0487	0.75196
rs28558491	2	186951594	ZSWIM2, AC018735.1	30224653, 30595370	C	T	0.42016	0.418977	0.995153	0.939718	1.05386	0.867963
rs7592578	2	190574865	AC006460.2, AC108047.1	28135244	T	G	0.316416	0.327952	1.05425	0.992098	1.1203	0.0865581
rs6434404	2	190629685	AC006460.2	27841878	A	G	0.105346	0.107041	1.01803	0.928476	1.11621	0.696081
rs142457531	2	190644148	AC006460.2	30578418	C	CTG	0.202104	0.205818	0.977382	0.910947	1.04866	0.525253
rs10203824	2	190731124	AC005540.1, AC006460.1	30595370	A	C	0.313701	0.325772	0.946012	0.890118	1.00542	0.073203
rs1729413	2	200221940	SPATS2L, AC004464.1	30595370	T	G	0.400307	0.396402	1.01643	0.959393	1.07685	0.580221
rs296797	2	200238182	AC004464.1, SPATS2L	30224653	T	C	0.483549	0.487885	0.982791	0.928703	1.04003	0.547433
rs12693982	2	203220912	NBEAL1	30595370	C	T	0.295066	0.298697	1.01755	0.95637	1.08263	0.581248
rs2162003	2	204212405	AC009965.1, AC009498.1	30224653, 30595370	T	C	0.438975	0.43737	1.00654	0.950765	1.06559	0.817649
rs1263671	2	207131723	KLF7	30224653	T	C	0.156623	0.149172	1.05922	0.979727	1.14517	0.133527
rs2360970	2	207544615	CREB1	27841878	G	C	0.327898	0.335722	1.03592	0.975378	1.10022	0.251195
rs6740584	2	207564627	CREB1	30595370	T	C	0.327147	0.33484	1.03535	0.97481	1.09966	0.260018
rs57591036	2	207647658	RPS29P9, METTL21A	30578418	G	A	0.475052	0.472802	1.00907	0.953491	1.06788	0.753271
rs3845811	2	207656788	LINC01857, RPS29P9	28739976	C	G	0.408206	0.39962	1.03631	0.978324	1.09773	0.222975
rs55780018	2	207661416	RPS29P9, LINC01857	28135244	T	C	0.394991	0.390044	1.02097	0.963546	1.08181	0.476435
rs1047891	2	210675783	CPS1	30224653, 30595370	C	A	0.154464	0.149008	1.0433	0.964622	1.1284	0.270546
rs12694277	2	212324070	ERBB4	30224653	T	C	0.272192	0.2758	1.0183	0.955621	1.08509	0.57565
rs112905092	2	213147501	IKZF2	30595370			.	.	.	.	.	.
rs1250247	2	215434906	FN1	27841878			.	.	.	.	.	.
rs1250259	2	215435759	FN1	30578418, 30595370	T	A	0.0641089	0.059246	0.919369	0.818685	1.03244	0.155783
rs1063281	2	217804009	TNS1	27841878, 28135244	C	T	0.484288	0.469736	0.943332	0.891409	0.99828	0.0445667
rs2571445	2	217818431	TNS1	30578418, 30595370	A	G	0.465065	0.454428	0.958078	0.905241	1.014	0.141244
rs2382818	2	218291184	TMBIM1, PNKD	30595370	A	T	0.383646	0.380563	1.01314	0.955876	1.07384	0.661535
rs1870123	2	218322975	PNKD	30578418	G	A	0.334876	0.334992	1.00052	0.942311	1.06233	0.986447
rs1996992	2	218786626	CYP27A1	30224653	G	T	0.0569316	0.057593	0.987823	0.874358	1.11601	0.844016
rs12474050	2	219497835	SPEGNB, AC053503.4, ASIC4-AS1, A	30224653	C	T	0.318662	0.312065	1.03103	0.970254	1.0956	0.32586
rs79613098	2	225066150	NYAP2, DOCK10	30595370			.	.	.	.	.	.
rs2943653	2	226183055	AC062015.1	30595370	C	T	0.102776	0.102896	1.00131	0.912243	1.09906	0.978034
rs2943646	2	226234818	AC062015.1, MIR5702	30578418	A	G	0.083595	0.0838121	1.00283	0.905412	1.11074	0.956605
rs2972146	2	226235982	AC062015.1, MIR5702	27618447	G	T	0.0836227	0.083784	1.0021	0.904764	1.10992	0.967704
rs7590201	2	226327727	AC062015.1, MIR5702	27841878	G	T	0.119884	0.123198	1.03153	0.945601	1.12527	0.485631
rs10182307	2	227010644	COL4A4	30578418	G	A	0.397824	0.404556	0.972364	0.917773	1.0302	0.339659
rs7591163	2	227850659	CCL20, TDGF1P2	17903302	C	T	0.426935	0.429823	1.01187	0.955623	1.07142	0.686917
rs1044822	2	229764422	TRIP12	30224653	C	T	0.0703538	0.0719165	0.976627	0.874466	1.09072	0.674743
rs12694861	2	230405450	AC009949.1, SP140L	30595370	G	A	0.118691	0.12279	0.962123	0.881669	1.04992	0.386427
rs2059752	2	234885108	AC010148.1	30595370	C	T	0.16343	0.167749	1.03175	0.955841	1.11369	0.387133
rs10185142	2	237913689	UBE2F, RAMP1	23251661	C	T	0.151941	0.15409	0.983554	0.909063	1.06415	0.682364
rs4507125	2	238943036	LINC01940, HDAC4	30224653	A	C	0.326666	0.325799	1.00395	0.945182	1.06638	0.898429
rs2048765	2	239286459	HDAC4	29403010, 30487518	A	G	0.370055	0.350183	1.09008	1.02797	1.15596	0.00420963
rs139354822	2	241405280	FARP2	30224653			.	.	.	.	.	.
rs79349366	2	241526862	BOK-AS1, STK25	30595370			.	.	.	.	.	.
rs142892876	3	1110752	CNTN6	28270201			.	.	.	.	.	.
rs6771707	3	7446201	GRM7	30595370	A	C	0.131524	0.123655	1.07328	0.986849	1.16728	0.101427
rs9865843	3	7448306	GRM7	30224653	A	G	0.13175	0.124062	1.07137	0.985161	1.16513	0.110169
rs347591	3	11248436	HRH1	27841878	G	T	0.247135	0.257631	1.05721	0.990196	1.12875	0.0963142
rs2594992	3	11319523	ATG7	27618452	A	C	0.344732	0.337786	1.03138	0.971749	1.09467	0.309827
rs2606736	3	11358775	ATG7	27618447	C	T	0.306478	0.313	1.03098	0.969654	1.09617	0.330008
rs7624086	3	11371146	ATG7	30578418	C	G	0.302186	0.308628	1.03084	0.969289	1.0963	0.331174
rs904475	3	11493943	ATG7	30595370	G	A	0.339805	0.345756	1.02677	0.967265	1.08993	0.387034
rs9849171	3	12581124	MKRN2	30595370			.	.	.	.	.	.
rs6793656	3	13781845	LINC00620, WNT7A	30578418	A	G	0.0617375	0.0551042	1.1283	1.00243	1.26997	0.0461338
rs6442457	3	14441169	SLC6A6	30595370	G	C	0.251928	0.243777	1.0447	0.978709	1.11513	0.163993
rs4684242	3	14853598	FGD5	29403010, 30487518	G	C	0.36908	0.354289	1.06617	1.0054	1.13061	0.0335789
rs34991912	3	14884844	FGD5	30595370	T	C	0.210927	0.212608	0.989983	0.923682	1.06104	0.775286
rs78793397	3	14905917	FGD5	30487518	A	G	0.334622	0.323995	1.0493	0.98818	1.11419	0.115447
rs12630213	3	14912904	FGD5	27841878, 30487518	C	T	0.487654	0.499113	0.955191	0.902634	1.01081	0.109807
rs12635574	3	14913042	FGD5	30578418	A	C	0.487007	0.47753	0.962756	0.909775	1.01882	0.186249
rs11128722	3	14916619	FGD5	27618452	G	A	0.193819	0.195643	0.988433	0.920191	1.06174	0.723405
rs189267552	3	20031701	KAT2B, RPL39P18	30224653, 30595370			.	.	.	.	.	.
rs4858758	3	20075741	KAT2B	30578418	C	T	0.457111	0.451159	1.0243	0.967745	1.08416	0.408665
rs139992073	3	20253608	SGO1-AS1	31469255	T	C	0.351184	0.346365	1.02145	0.962648	1.08383	0.483478
rs4634143	3	23122258	RPL24P7, SALL4P5	30224653	T	C	0.200554	0.197612	0.981717	0.914712	1.05363	0.607331
rs67605425	3	26998960	NEK10, LRRC3B	30578418			.	.	.	.	.	.
rs11716531	3	27415717	SLC4A7	28739976	G	A	0.0619705	0.0614617	1.00882	0.89709	1.13448	0.882611
rs3755652	3	27431445	SLC4A7	27618447, 27618448	C	T	0.0630314	0.0630635	0.999457	0.889632	1.12284	0.992712
rs571893049	3	27449048	SLC4A7	30578418			.	.	.	.	.	.
rs13082711	3	27496418	AC099535.1, RNU1-96P	21909110, 21909115, 27841878, 28739976, 29455858	T	C	0.053424	0.0546085	0.977086	0.861711	1.10791	0.716534
rs711737	3	27502164	RNU1-96P, AC099535.1	27618452	A	C	0.37678	0.365186	0.951528	0.89753	1.00877	0.0956671
rs664223	3	27503647	AC099535.1, RNU1-96P	30487518	C	T	0.370777	0.356823	0.94149	0.887884	0.998333	0.0438523
rs820430	3	27507409	RNU1-96P, AC099535.1	25249183, 30487518	A	G	0.370588	0.356651	0.941545	0.887929	0.998397	0.0441581
rs2643826	3	27521497	AC137675.1, RNU1-96P	27841878, 29912962, 30578418, 30595370	C	T	0.367547	0.351044	1.07433	1.01304	1.13933	0.0127002
rs4462906	3	27551369	AC137675.2, AC098614.1	29403010, 30487518	T	G	0.315407	0.301726	1.06623	1.00317	1.13326	0.0309116
rs72851229	3	29332728	RBMS3, AC098650.1	30224653	G	C	0.104222	0.101287	1.03234	0.940927	1.13264	0.499039
rs9818220	3	30242829	RBMS3, AC025614.3	30578418	T	C	0.399117	0.405799	0.972596	0.91802	1.03042	0.343894
rs12638085	3	30364444	AC025614.3, LINC01985	30224653	T	A	0.214045	0.204355	1.06033	0.989525	1.13619	0.0948998
rs56401299	3	30381071	LINC01985, AC025614.3	30595370	C	T	0.216818	0.206858	1.06148	0.990918	1.13706	0.076051
rs539108	3	37494375	ITGA9	30595370	G	A	0.258635	0.250431	0.957684	0.897699	1.02168	0.188186
rs267539	3	37540761	ITGA9	30578418	G	A	0.3295	0.325713	0.982956	0.925522	1.04395	0.577607
rs6788984	3	41065682	AC009743.1, AC099541.1	30224653			.	.	.	.	.	.
rs1722850	3	41156559	AC009743.1, AC099541.1	30595370	T	C	0.284473	0.290618	1.03045	0.967865	1.09708	0.351553
rs7651190	3	41724463	ULK4	28498854	A	G	0.106249	0.108429	0.977509	0.891849	1.0714	0.627916
rs6768542	3	41823982	ULK4	30595370	G	A	0.110351	0.110866	0.994783	0.908921	1.08876	0.909749
rs3774372	3	41835922	ULK4	27618447	T	C	0.110351	0.110866	0.994782	0.90892	1.08875	0.909728
rs114714860	3	41841413	ULK4	27841878	G	C	0.110351	0.110866	0.994782	0.90892	1.08875	0.909728
rs9815354	3	41871159	ULK4	19430479, 27841878, 28739976	G	A	0.110351	0.110844	0.995006	0.909124	1.089	0.913586
rs2683696	3	41873406	ULK4	30578418	T	C	0.110351	0.110843	0.995009	0.909127	1.089	0.913635
rs1717027	3	41946428	ULK4	23972371, 31217584	T	C	0.109797	0.109562	0.997596	0.911282	1.09209	0.95847
rs7372217	3	41948630	ULK4	28498854	G	A	0.109797	0.109561	0.997591	0.911278	1.09208	0.958387
rs2272007	3	41954644	ULK4	27618452, 27736895	T	C	0.109797	0.109551	0.997488	0.911183	1.09197	0.956604
rs112912733	3	42013418	TRAK1, GEMIN2P2	30578418			.	.	.	.	.	.
rs34877991	3	45602156	LIMD1	30578418	G	C	0.072017	0.067141	1.07826	0.966094	1.20345	0.160737
rs113134141	3	46820449	PRSS42P, AC109583.1	30224653	A	G	0.161024	0.159123	1.01424	0.939064	1.09543	0.719443
rs6772151	3	46855009	MYL3	30487518	C	A	0.288803	0.283517	1.02621	0.964076	1.09235	0.406057
rs13094615	3	47493431	SCAP, ELP6	30578418			.	.	.	.	.	.
rs111499603	3	47547159	RN7SL870P, ELP6	30578418			.	.	.	.	.	.
rs319690	3	47885994	MAP4	21909110, 27841878, 28739976	T	C	0.260621	0.249724	1.05902	0.992819	1.12963	0.0815916
rs1060407	3	47916547	MAP4	27618448	G	T	0.246239	0.238127	1.04519	0.978683	1.11622	0.18784
rs35979968	3	48050845	MAP4	30578418			.	.	.	.	.	.
rs6442101	3	48089403	RN7SL664P, MAP4	27618452	C	T	0.246026	0.23765	0.955344	0.894531	1.02029	0.173691
rs12494304	3	48136539	AC124916.1, CDC25A	30595370	C	T	0.303754	0.288661	0.930148	0.874564	0.989266	0.0199551
rs6797587	3	48156124	CDC25A, AC124916.1	27841878	A	G	0.307821	0.293124	0.932456	0.876939	0.991487	0.0246124
rs76398786	3	48694017	IP6K2	27841878			.	.	.	.	.	.
rs6774721	3	49344465	GPX1, USP4	30224653			.	.	.	.	.	.
rs73074830	3	49539584	DAG1, BSN-DT	30595370			.	.	.	.	.	.
rs3749237	3	49732599	IP6K1	27841878	G	A	0.246945	0.235987	1.06167	0.994139	1.13378	0.0767175
rs36022378	3	49876272	ACTBP13	28135244	T	C	0.151778	0.14535	1.05214	0.97221	1.13863	0.209409
rs2236973	3	50436853	CACNA2D2	27841878	T	C	0.489664	0.468407	1.08892	1.029	1.15234	0.00315363
rs743757	3	50438947	CACNA2D2	28135244	G	C	0.489308	0.467884	1.08966	1.0297	1.15312	0.0028894
rs528266117	3	52695765	GLT8D1	27841878			.	.	.	.	.	.
rs3821843	3	53523985	CACNA1D	27841878, 30578418, 30595370	G	A	0.484821	0.456525	1.12031	1.05863	1.18558	4.80877e-05
rs3774427	3	53531601	CACNA1D	29403010, 30487518	C	G	0.141253	0.119959	1.2067	1.11181	1.3097	6.50831e-06
rs9821489	3	53541701	CACNA1D	30578418	G	A	0.103246	0.0873226	1.20334	1.09559	1.3217	0.000114757
rs3774442	3	53553032	CACNA1D	30487518	A	C	0.103339	0.0871534	1.20711	1.09904	1.32581	8.82569e-05
rs9814480	3	53556438	CACNA1D	29403010, 30487518	C	T	0.141359	0.121921	1.18568	1.09254	1.28676	4.57588e-05
rs3774447	3	53561685	CACNA1D	30487518	T	C	0.105293	0.0890143	1.2044	1.09744	1.32179	8.80803e-05
rs9810888	3	53601568	CACNA1D	25249183, 30487518	T	G	0.430902	0.406047	1.10756	1.04601	1.17274	0.000402703
rs7340705	3	53700416	CACNA1D	30595370	T	C	0.255453	0.252465	1.01589	0.952061	1.08401	0.634933
rs9845655	3	56667300	TASOR	27841878	T	C	0.45527	0.457441	0.991284	0.936545	1.04922	0.763833
rs9827472	3	56692618	TASOR, ARHGEF3	28135244	C	T	0.453255	0.453743	1.00197	0.94662	1.06056	0.94593
rs6445818	3	56714199	ARHGEF3, TASOR	30595370	C	A	0.39091	0.398752	0.967714	0.913226	1.02545	0.267634
rs4681794	3	56742880	ARHGEF3	30578418	T	C	0.392296	0.400024	0.968212	0.913729	1.02594	0.275316
rs1053711	3	57757519	SLMAP	27841878			.	.	.	.	.	.
rs268771	3	57952265	PPIAP16, FLNB	30578418	C	T	0.249317	0.253808	1.02414	0.959359	1.09331	0.468549
rs3774702	3	63871194	ATXN7, AC104162.2	30224653	G	A	0.137236	0.134816	1.02081	0.940177	1.10836	0.621874
rs6795735	3	64719689	ADAMTS9-AS2	27841878	C	T	0.163291	0.166256	1.02178	0.946559	1.10299	0.581354
rs918466	3	64724577	ADAMTS9-AS2	27618452	G	A	0.372089	0.38357	1.05006	0.990402	1.1133	0.102512
rs2306272	3	66384219	LRIG1, SLC25A26	30595370	T	C	0.301294	0.310598	1.04479	0.982379	1.11118	0.16472
rs12636552	3	70923315	FOXP1, RNU6-281P	27841878	A	G	0.383775	0.389185	0.977441	0.922219	1.03597	0.437257
rs9857362	3	74661311	CNTN3, NIPA2P2	30224653			.	.	.	.	.	.
rs9831410	3	83050835	AC023503.1, CYP51A1P1	30595370			.	.	.	.	.	.
rs6803322	3	84936937	AC132660.2, LINC02025	27841878			.	.	.	.	.	.
rs76508707	3	85347899	CADM2	30595370	C	T	0.299178	0.302762	1.01718	0.956264	1.08198	0.576699
rs1449386	3	85569929	CADM2	30578418	T	G	0.0638652	0.0609627	0.951601	0.847389	1.06863	0.398873
rs76217164	3	88688891	NDUFA5P5, ICE2P2	27841878			.	.	.	.	.	.
rs4857055	3	97192120	EPHA6	29208002	C	T	0.429205	0.432851	0.985243	0.930517	1.04319	0.613669
rs56290975	3	101509521	SENP7	30578418	G	C	0.386674	0.379589	0.970463	0.915674	1.02853	0.314648
rs11923667	3	101549236	TRMT10C, FAM172BP	30224653	T	A	0.289406	0.288537	0.995779	0.935552	1.05988	0.894828
rs28675079	3	111781155	PHLDB2, PLCXD2	30224653	G	A	0.109612	0.113026	0.966075	0.882557	1.0575	0.456632
rs1882289	3	114742361	ZBTB20	30224653	G	A	0.450832	0.442431	0.966578	0.913146	1.02314	0.24191
rs6438253	3	115397085	AC026341.1	30578418	A	G	0.05483	0.0580493	0.941326	0.83163	1.06549	0.330706
rs12152463	3	122381600	CCDC58	30595370	C	T	0.411762	0.414745	1.01238	0.955831	1.07227	0.676659
rs9882772	3	122391302	FAM162A	27841878	T	C	0.35002	0.356207	1.02746	0.968316	1.09021	0.371628
rs9834975	3	122398816	FAM162A	28135244	A	T	0.345666	0.351974	1.02816	0.968811	1.09114	0.360962
rs3772840	3	124831517	ITGB5	30578418	C	T	0.327726	0.326822	0.9959	0.937647	1.05777	0.894951
rs4141663	3	124833120	ITGB5	27841878	C	T	0.328403	0.32755	0.996139	0.937902	1.05799	0.900836
rs11928547	3	124858443	ITGB5	30595370	T	C	0.371417	0.370885	0.997723	0.940984	1.05788	0.939623
rs73861745	3	127018623	PLXNA1	31469255	G	A	0.288328	0.29254	0.979769	0.92048	1.04288	0.519306
rs62270945	3	128483046	GATA2	27841878			.	.	.	.	.	.
rs55914222	3	128484100	GATA2	30578418			.	.	.	.	.	.
rs9875380	3	133061512	TMEM108	30224653	C	T	0.299226	0.298822	1.00193	0.941903	1.06578	0.951628
rs4854572	3	133082395	TMEM108	30578418	G	A	0.346146	0.345046	1.00487	0.946857	1.06645	0.871956
rs75305034	3	134167861	RYK	27841878			.	.	.	.	.	.
rs7431604	3	134172151	RYK	30578418			.	.	.	.	.	.
rs11915143	3	134267059	RYK, LINC02004	30595370	G	A	0.461188	0.461717	0.997872	0.94282	1.05614	0.941564
rs9859176	3	134281183	LINC02004, RYK	28135244	C	T	0.181409	0.186936	0.96388	0.895741	1.0372	0.319945
rs11399965	3	134286877	RYK, LINC02004	30578418			.	.	.	.	.	.
rs863930	3	136230895	PCCB, AC092991.1	30224653	T	G	0.199345	0.207827	1.05371	0.9818	1.1309	0.146709
rs632251	3	136232649	PCCB, AC092991.1	30595370	G	A	0.199689	0.208195	1.05379	0.981917	1.13093	0.146294
rs6807945	3	138333912	NME9, MRAS	30595370	C	T	0.304251	0.285288	0.912794	0.858247	0.970809	0.0039368
rs9864898	3	138392909	MRAS	27841878	C	T	0.096739	0.0894031	1.09084	0.990897	1.20087	0.0761445
rs55715288	3	141389496	ZBTB38	30595370			.	.	.	.	.	.
rs16851397	3	141415976	ZBTB38	27618447			.	.	.	.	.	.
rs9844972	3	150379848	TSC22D2, AC018545.1	27841878, 30595370			.	.	.	.	.	.
rs879634	3	150410605	TSC22D2	27618447	G	A	0.055608	0.0577506	0.960714	0.849352	1.08668	0.521248
rs73158427	3	154003704	LINC02006, AC068985.1	30224653	T	A	0.119949	0.119801	1.0014	0.917889	1.0925	0.975091
rs4679729	3	154026444	ARHGEF26-AS1	30595370	C	T	0.454803	0.448865	1.02427	0.967693	1.08415	0.405073
rs357489	3	154166728	ARHGEF26	30578418	T	A	0.369833	0.370356	1.00224	0.945202	1.06273	0.939839
rs113161639	3	154898030	AC073359.1, AC073359.2	27841878			.	.	.	.	.	.
rs79692989	3	154972550	MME, AC073359.1	30578418, 30595370			.	.	.	.	.	.
rs143112823	3	154990178	MME, AC073359.1	28135244			.	.	.	.	.	.
rs12636560	3	158453665	RSRC1	30595370	C	G	0.345399	0.34453	1.00385	0.945865	1.06539	0.899296
rs78151625	3	158598937	MLF1	30224653	T	C	0.226734	0.223974	1.01594	0.949534	1.08698	0.646631
rs9849301	3	158727071	RARRES1	30578418	C	T	0.252859	0.247309	1.03004	0.965079	1.09937	0.371621
rs56394279	3	160453304	TRIM59, B3GAT3P1	30578418	C	T	0.199605	0.207013	0.955295	0.890116	1.02525	0.204347
rs62272800	3	160545596	KPNA4	30595370	T	A	0.198341	0.206313	0.9518	0.886717	1.02166	0.172477
rs2178452	3	160652372	ARL14, RPL6P8	27841878	G	A	0.307364	0.310533	0.985269	0.926693	1.04755	0.634342
rs16832246	3	161392128	SPTSSB, LINC02067	30595370	G	A	0.436693	0.43276	0.984122	0.929554	1.04189	0.579931
rs16833934	3	164019462	MIR1263, AC084017.1	24954895	A	G	0.192547	0.186954	1.03705	0.965165	1.11429	0.309641
rs7630814	3	168989602	LINC01997, AC092954.2	30595370	G	A	0.375472	0.384685	1.03988	0.9809	1.1024	0.189316
rs1290790	3	169373781	MECOM	30595370	A	T	0.140375	0.141509	0.990683	0.913231	1.07471	0.822141
rs419076	3	169383098	MECOM	21909110, 21909115, 27841878, 28739976, 29455858	T	C	0.14033	0.141423	1.00907	0.930165	1.09466	0.828508
rs448378	3	169383111	MECOM	19430479, 27618447, 27618448	G	A	0.140331	0.141431	1.00913	0.930222	1.09473	0.827375
rs6779380	3	169394127	MECOM	27618452	C	T	0.12866	0.128612	0.999566	0.918581	1.08769	0.991985
rs6770911	3	169577976	MECOM	30595370	A	C	0.109327	0.105301	0.958835	0.875584	1.05	0.341757
rs12638862	3	169759718	RNU6-637P, TERC	30578418	A	G	0.361922	0.353048	0.962097	0.907062	1.02047	0.201596
rs12696304	3	169763483	RNU6-637P, TERC	30595370	C	G	0.265262	0.266734	1.00756	0.945038	1.07423	0.818418
rs73181210	3	170113480	PHC3	30595370			.	.	.	.	.	.
rs7611674	3	179451442	GNB4	30224653	T	G	0.177461	0.16973	1.05537	0.979905	1.13665	0.118743
rs262986	3	183717925	YEATS2	30224653	G	A	0.373002	0.374638	1.00701	0.949799	1.06767	0.814083
rs263017	3	183785229	YEATS2	30595370	A	G	0.326932	0.327677	1.00339	0.94467	1.06576	0.912329
rs17622152	3	183802324	YEATS2	30487518	G	A	0.458235	0.459674	0.994222	0.939347	1.0523	0.841582
rs4686683	3	185589575	SENP2	27841878	T	G	0.415352	0.417282	1.00797	0.951743	1.06753	0.78543
rs12374077	3	185599886	SENP2	28135244	G	C	0.389684	0.390042	0.998496	0.942224	1.05813	0.959557
rs4687477	3	185630563	SENP2	30595370	T	C	0.490018	0.48704	0.98815	0.933782	1.04568	0.682137
rs9872857	3	186489773	LINC02052	30595370	A	T	0.263337	0.260271	0.984258	0.923002	1.04958	0.628069
rs4687074	3	189616435	TPRG1, TP63	30595370	A	G	0.249728	0.24663	1.01674	0.95239	1.08545	0.621039
rs528908640	3	193644588	OPA1	28270201			.	.	.	.	.	.
rs1706003	3	194579238	RPL23AP93, TMEM44-AS1	30224653	G	T	0.181167	0.178038	1.02146	0.949073	1.09938	0.559453
rs6775484	3	196467613	RNF168, AC117490.1	30595370	C	A	0.157818	0.158461	0.995184	0.920895	1.07547	0.901198
rs6777317	3	197344088	AL121981.1, AC128709.2	30224653	G	A	0.144917	0.159725	1.12161	1.03536	1.21504	0.00487256
rs55829085	4	2163766	HAUS3, POLN	30224653			.	.	.	.	.	.
rs9992013	4	2257736	MXD4	30595370	C	G	0.360009	0.349584	1.04659	0.98665	1.11018	0.128874
rs231708	4	2693046	FAM193A	30224653, 30595370	G	C	0.342807	0.334343	0.96291	0.907159	1.02209	0.21638
rs3733215	4	2696637	FAM193A	30578418	C	T	0.445299	0.439509	1.02375	0.967098	1.08372	0.422803
rs13108218	4	3442204	HGFAC	30595370	A	G	0.436293	0.45172	0.939413	0.887345	0.994536	0.0293801
rs28591486	4	3791820	ADRA2C, OR7E163P	30595370	C	G	0.185329	0.187964	0.982795	0.913826	1.05697	0.636932
rs62290561	4	7904602	AFAP1	30595370			.	.	.	.	.	.
rs10032729	4	14878321	LINC00504	30595370	G	A	0.150517	0.159524	1.0712	0.989927	1.15915	0.081287
rs979532	4	17900056	LCORL	30595370	C	T	0.485638	0.490033	1.01774	0.961739	1.07701	0.539999
rs2707450	4	17940937	LCORL	30578418	C	T	0.483018	0.487518	1.01818	0.962141	1.07748	0.532416
rs2610990	4	18006609	LCORL	30224653	A	G	0.483775	0.487594	1.0154	0.959521	1.07454	0.595332
rs28667801	4	26783734	STIM2, TBC1D19	30224653	A	T	0.425692	0.429185	1.01438	0.957975	1.0741	0.61798
rs4572866	4	26793981	TBC1D19, STIM2	30578418	T	C	0.120157	0.12606	0.946779	0.868058	1.03264	0.192687
rs55924432	4	26811115	TBC1D19, STIM2	30595370	C	T	0.470886	0.46592	1.02014	0.96393	1.07964	0.448366
rs1878825	4	36089748	ARAP2	30224653	C	G	0.445323	0.437465	0.96863	0.915024	1.02538	0.267757
rs11721984	4	38342314	AC098680.1, LINC02513	30595370			.	.	.	.	.	.
rs2291435	4	38385774	LINC02513, AC024023.1	27618452	C	T	0.411467	0.411024	1.00183	0.945863	1.06111	0.950439
rs6812640	4	38386279	AC024023.1, LINC02513	30578418	C	G	0.410083	0.40958	1.00208	0.946069	1.06141	0.943646
rs13104866	4	38400562	LINC01258, AC024023.1	27841878	G	A	0.17747	0.171336	0.958288	0.889792	1.03206	0.258294
rs35529250	4	40426074	RBM47	27618447			.	.	.	.	.	.
rs12511987	4	46593606	RAC1P2, RNU6-412P	30224653	T	G	0.403637	0.396931	1.02833	0.970697	1.08939	0.338677
rs776601	4	48610579	FRYL	30595370	T	C	0.38287	0.368553	0.94078	0.887547	0.997206	0.0396191
rs13141523	4	48787252	FRYL, OCIAD1	30578418	A	G	0.320715	0.324329	1.01668	0.956908	1.08018	0.58999
rs12504699	4	48932281	OCIAD2, RNU6-158P	27841878	G	A	0.404584	0.393663	0.955482	0.90194	1.0122	0.121685
rs871606	4	53933078	AC058822.1	27841878	T	C	0.167203	0.178316	0.925161	0.857798	0.997813	0.0440267
rs7671947	4	53934592	AC058822.1	30578418	T	C	0.167491	0.178527	0.925742	0.858381	0.998391	0.0451211
rs17083718	4	53935382	AC058822.1	29912962, 30595370	A	G	0.168536	0.179534	0.926321	0.859076	0.998829	0.0465178
rs114022259	4	54112440	AC058822.1	30595370			.	.	.	.	.	.
rs693367	4	55394495	SRD5A3-AS1	30578418	A	G	0.165804	0.169046	0.977012	0.90551	1.05416	0.551069
rs57826934	4	55457212	CLOCK	30595370	C	T	0.165819	0.169087	0.97683	0.905345	1.05396	0.547898
rs1718845	4	57076987	IGFBP7	30224653	A	G	0.11719	0.124249	1.06877	0.979028	1.16675	0.136531
rs6551716	4	62709978	EXOC5P1, HMGN1P11	30224653	T	A	0.0800225	0.0812054	1.01609	0.915555	1.12766	0.750851
rs6422324	4	69087385	UGT2B7	30595370	A	T	0.282781	0.284104	1.00653	0.945262	1.07178	0.84003
rs55940751	4	76444738	SHROOM3	27841878	C	T	0.0890335	0.0910654	0.975506	0.883363	1.07726	0.626696
rs568240689	4	76445096	SHROOM3	30578418			.	.	.	.	.	.
rs7675258	4	76492026	SHROOM3	30595370	G	A	0.341739	0.342916	0.994785	0.937191	1.05592	0.864416
rs1902859	4	80236549	FGF5, PRDM8	25249183, 30487518, 31217584	T	C	0.334116	0.33061	1.01593	0.956769	1.07874	0.600178
rs13149993	4	80237391	PRDM8, FGF5	26390057, 30487518	G	A	0.332163	0.330743	1.00643	0.947751	1.06874	0.833848
rs1458038	4	80243569	FGF5, PRDM8	21909110, 21909115, 26390057, 27618452, 27736895, 28739976, 28871152, 29455858, 30487518, 31217584	C	T	0.334196	0.339712	0.975614	0.918849	1.03589	0.418408
rs565853247	4	80247467	FGF5, PRDM8	30578418			.	.	.	.	.	.
rs11099098	4	80248758	FGF5, PRDM8	24954895, 30487518, 31217584	G	T	0.333917	0.3389	0.977924	0.921011	1.03835	0.462299
rs13125101	4	80253438	PRDM8, FGF5	29912962, 30595370, 31217584	G	A	0.334371	0.339156	0.978807	0.921861	1.03927	0.480221
rs10857147	4	80259918	PRDM8, FGF5	29403010, 30487518, 30578418	A	T	0.299359	0.301094	0.991772	0.932374	1.05495	0.790058
rs12509595	4	80261400	FGF5, PRDM8	27841878, 29912962	T	C	0.301183	0.301814	0.997008	0.93739	1.06042	0.923277
rs16998073	4	80263187	PRDM8, FGF5	19430483, 27618447, 27618448, 27841878, 29912962, 30487518, 31217584	A	T	0.300904	0.301327	0.997991	0.938297	1.06148	0.948446
rs17004869	4	80283879	FGF5	28135244, 30487518	A	T	0.122729	0.130409	0.932872	0.856024	1.01662	0.0892058
rs12649662	4	82975665	LIN54	30578418	T	A	0.452318	0.445852	1.02648	0.969755	1.08652	0.36763
rs2014912	4	85794517	ARHGAP24	26390057, 27841878, 28739976	T	C	0.22502	0.223014	0.988526	0.923755	1.05784	0.738959
rs17010957	4	85798012	ARHGAP24	27618452, 29455858, 30487518	T	C	0.228651	0.230888	0.987435	0.923135	1.05621	0.714371
rs17010961	4	85801950	ARHGAP24	30595370	T	A	0.212086	0.214271	0.987057	0.921086	1.05775	0.712616
rs12506184	4	85818748	ARHGAP24	30578418	A	T	0.209797	0.211986	0.986929	0.920714	1.05791	0.711503
rs57400569	4	88831125	FAM13A	27841878, 30578418, 30595370	G	A	0.422832	0.418847	0.983784	0.929023	1.04177	0.572969
rs7694000	4	94403817	AC109925.1, PDLIM5	30224653	A	T	0.468119	0.47406	1.02413	0.967685	1.08386	0.403501
rs1347345	4	95017235	BMPR1B	30224653	G	A	0.283549	0.280123	0.983216	0.923377	1.04693	0.598211
rs3821964	4	95119553	BMPR1B	30578418	C	T	0.497678	0.499198	1.0061	0.950753	1.06466	0.833772
rs1229984	4	99318162	ADH1B	30595370	T	C	0.256711	0.245602	1.06086	0.994221	1.13196	0.0687737
rs17248480	4	101514108	BANK1	30224653, 30578418			.	.	.	.	.	.
rs150834401	4	102243067	SLC39A8, BANK1	28498854			.	.	.	.	.	.
rs13107325	4	102267552	SLC39A8	21909110, 21909115, 27618447, 27618448, 27618452, 27841878, 28739976, 29615537, 29912962, 30578418, 30595370			.	.	.	.	.	.
rs223361	4	102848147	UBE2D3	30224653	T	C	0.349237	0.345582	1.01625	0.957685	1.0784	0.594613
rs144317085	4	104884951	AC004053.1	30578418			.	.	.	.	.	.
rs56388530	4	105989801	NPNT	30578418, 30595370	C	T	0.353041	0.354035	1.00435	0.946632	1.0656	0.88408
rs13112725	4	105990585	NPNT	27841878, 28135244, 28739976, 30487518	G	C	0.352868	0.353922	1.00462	0.946878	1.06589	0.877178
rs67372037	4	108099543	LEF1	30578418	A	A	0.334684	0.352546	0.923845	0.87016	0.980843	0.00969192
rs7665304	4	108104223	LEF1	27841878	A	C	0.316931	0.330882	0.938277	0.882995	0.997019	0.0363238
rs7668764	4	108146742	LEF1	30595370	G	T	0.310495	0.333767	0.898877	0.845675	0.955427	0.000646792
rs6815273	4	110416322	ENPEP, ZNF969P	30578418	G	A	0.361507	0.371407	0.958252	0.90349	1.01633	0.143408
rs6533515	4	110416708	ZNF969P, ENPEP	30595370	A	G	0.451556	0.45759	0.975957	0.922031	1.03304	0.399074
rs2881854	4	110422107	ENPEP	30487518	C	A	0.403637	0.401105	0.989526	0.934077	1.04827	0.71657
rs4834497	4	110439533	ENPEP	30487518	C	T	0.429122	0.427011	0.991412	0.936332	1.04973	0.764378
rs6825911	4	110460482	ENPEP	21572416, 27618448, 30487518	C	T	0.451615	0.456978	0.978599	0.924527	1.03583	0.452419
rs33966350	4	110510288	ENPEP	28135244			.	.	.	.	.	.
rs29356	4	113288576	ANK2	31469255	T	C	0.191891	0.195816	0.975196	0.907652	1.04777	0.466056
rs4834735	4	119037654	SYNPO2	30224653	T	C	0.179421	0.180839	1.00965	0.937913	1.08687	0.796405
rs66887589	4	119588124	PDE5A	27841878, 28135244	T	C	0.474919	0.466528	0.966883	0.913625	1.02324	0.245069
rs111346133	4	119996191	AC097173.3, LINC02502	30595370			.	.	.	.	.	.
rs3097937	4	123873489	LINC01091	30224653	A	T	0.0871079	0.0962463	0.895993	0.810863	0.99006	0.0313454
rs13106448	4	137450919	PCDH18, RPS23P2	30595370	T	G	0.403356	0.406066	1.01131	0.954652	1.07134	0.700889
rs9330353	4	137518476	PCDH18, RPS23P2	30578418	T	A	0.420968	0.412625	1.03492	0.977267	1.09597	0.235156
rs7439567	4	137543688	PCDH18, LINC02172	30224653	C	T	0.442618	0.433101	1.03942	0.98186	1.10036	0.178311
rs146083697	4	142954896	AC104596.1	30595370			.	.	.	.	.	.
rs12647238	4	143141504	AC104596.1	30578418	T	G	0.232093	0.230238	0.989615	0.925455	1.05822	0.758348
rs4690774	4	143164174	AC104596.1	30595370	A	T	0.232102	0.230275	0.989774	0.925604	1.05839	0.761945
rs893929	4	143266227	USP38, AC097658.3	27841878	G	A	0.231973	0.231277	0.996096	0.931516	1.06515	0.908681
rs4292285	4	144350802	AC098588.2, AC098588.3	27841878	T	A	0.47961	0.483448	0.984745	0.930534	1.04211	0.599052
rs4835266	4	145900573	ZNF827	30595370	T	C	0.204075	0.197474	0.959696	0.894553	1.02958	0.225471
rs1878406	4	147472512	PRMT5P1, EDNRA	27841878	C	T	0.317478	0.312161	1.02496	0.964493	1.08921	0.425226
rs13143677	4	147497888	EDNRA	30595370	G	A	0.42203	0.42554	0.98573	0.930861	1.04383	0.620451
rs6823767	4	150373933	LRBA	30224653, 30595370	T	C	0.391247	0.381615	1.04146	0.98278	1.10365	0.165135
rs6536076	4	155499453	AC107208.1	30595370	A	T	0.213577	0.218099	0.973636	0.90875	1.04316	0.445426
rs4691707	4	155520162	AC107208.1	27618452	G	A	0.321674	0.325782	0.981409	0.923758	1.04266	0.543306
rs7436887	4	155529048	AC107208.1, GUCY1A1	30487518	A	C	0.337338	0.343797	0.97165	0.915246	1.03153	0.347802
rs13143871	4	155698052	GUCY1A1	25249183	T	C	0.230129	0.236054	0.967401	0.904579	1.03458	0.336462
rs3796592	4	155710193	GUCY1A1	30578418	T	C	0.227804	0.233906	0.966218	0.903259	1.03356	0.315281
rs56329057	4	155712292	GUCY1A1	30595370	C	T	0.224789	0.230832	0.966226	0.90298	1.0339	0.321151
rs7692387	4	155714157	GUCY1A1	27618447	G	A	0.224777	0.230718	0.966785	0.9035	1.0345	0.330273
rs13139571	4	155724361	GUCY1A1	21909110, 21909115, 27841878, 28739976, 29455858, 29912962	C	A	0.239599	0.243318	0.979898	0.917095	1.047	0.550665
rs2219538	4	155762129	GUCY1B1	30487518	G	A	0.152311	0.153644	0.989763	0.914856	1.0708	0.799164
rs60576102	4	156087699	AC096736.3, FTH1P21	30595370	C	T	0.42911	0.424005	1.02109	0.964358	1.08117	0.476199
rs17035181	4	156757359	PDGFC, AC096736.1	30224653			.	.	.	.	.	.
rs7672622	4	156784399	PDGFC	30578418	A	G	0.252992	0.24427	1.0478	0.981705	1.11835	0.160786
rs10517653	4	156812838	PDGFC	30595370			.	.	.	.	.	.
rs869398	4	168766918	PALLD	30578418	C	A	0.0902534	0.0827337	1.09991	0.996054	1.21459	0.0603743
rs13129779	4	168804876	PALLD	30595370	C	T	0.153941	0.144766	0.930313	0.859976	1.0064	0.0692739
rs4957026	5	361033	AHRR	30224653	A	G	0.392715	0.393567	0.996433	0.940354	1.05586	0.904338
rs10069690	5	1279675	TERT	30224653, 30595370	C	T	0.260813	0.244788	1.08857	1.02048	1.16119	0.0103543
rs954767	5	3705936	AC025773.1, IRX1	30224653, 30595370	A	C	0.171719	0.170173	1.01097	0.937882	1.08975	0.776742
rs185695143	5	10860374	CTNND2, AC012629.1	27841878			.	.	.	.	.	.
rs303343	5	15312444	LINC02149, MARK2P5	27841878	C	T	0.24344	0.236603	1.0382	0.971897	1.10902	0.267641
rs2859814	5	32672675	AC008766.1, NPR3	30595370	A	G	0.115315	0.118713	0.967647	0.885738	1.05713	0.44017
rs1173766	5	32804422	AC025459.1, NPR3	21572416, 26390057, 30487518	T	C	0.426695	0.421452	0.978761	0.92434	1.03639	0.4606
rs1173771	5	32814922	NPR3, AC025459.1	21909110, 21909115, 26390057, 27841878, 28739976, 29455858, 30487518	A	G	0.42565	0.419187	0.973855	0.919687	1.03121	0.363707
rs1177765	5	32829823	AC025459.1, NPR3	29403010, 30487518	T	C	0.414033	0.410818	0.986822	0.931735	1.04517	0.643077
rs1173727	5	32830415	AC025459.1, NPR3	27618447, 27618448, 30595370	T	C	0.412677	0.409779	0.988105	0.932921	1.04655	0.675506
rs13154066	5	32831564	AC025459.1, NPR3	27841878			.	.	.	.	.	.
rs12656497	5	32831833	AC025459.1, NPR3	27618452, 30578418	T	C	0.412631	0.409423	0.986836	0.931721	1.04521	0.643077
rs7735319	5	33156863	AC010343.3	28135244	C	T	0.464067	0.462126	1.00784	0.952257	1.06666	0.787469
rs59851826	5	33206276	AC010343.3	30595370	A	G	0.43845	0.438882	0.998246	0.942926	1.05681	0.951128
rs74774746	5	33411663	AC034231.1, AC025472.1	30224653	G	C	0.220177	0.222506	0.986578	0.921497	1.05626	0.697908
rs6861649	5	51568954	AC022433.1	30595370	T	C	0.387139	0.385277	1.00788	0.951011	1.06816	0.790565
rs168643	5	51640066	AC022433.1	27841878	T	C	0.441756	0.447542	0.97684	0.922756	1.03409	0.420157
rs1694068	5	53987800	ARL15	27841878, 30595370	T	A	0.182464	0.189194	1.04549	0.971757	1.12481	0.235228
rs10043077	5	56397112	LINC01948, HMGN1P17	30595370	T	C	0.430998	0.449895	1.0797	1.01978	1.14314	0.00444225
rs256904	5	56514478	C5orf67	30578418	A	T	0.471197	0.469288	1.0077	0.952173	1.06646	0.790368
rs13179413	5	56572270	C5orf67	30224653, 30595370	C	T	0.125309	0.125996	0.993764	0.912395	1.08239	0.879926
rs111304266	5	57293715	GPBP1, AC025470.1	27841878			.	.	.	.	.	.
rs12515541	5	57799184	LINC02225, AC106822.1	30224653	G	T	0.337755	0.333712	0.982033	0.924996	1.04259	0.554511
rs1020661	5	57883677	AC106822.1, LINC02225	30595370	T	C	0.365804	0.372253	1.02808	0.969463	1.09025	0.359145
rs1848510	5	58458178	PLK2	30224653, 30595370	G	A	0.366048	0.369228	1.01377	0.955965	1.07508	0.646537
rs10062049	5	62258054	KIF2A, RN7SKP157	30224653, 30578418	C	T	0.163031	0.160241	1.0208	0.945488	1.10212	0.59993
rs13163533	5	62296749	RN7SKP157, KIF2A	30595370	C	G	0.0799733	0.0775536	1.03391	0.931361	1.14776	0.524455
rs16892892	5	64578799	RGS7BP	30595370	A	G	0.291162	0.28945	1.00834	0.947457	1.07314	0.79408
rs6875372	5	64783188	CWC27	30224653	T	A	0.154354	0.154593	1.00183	0.926387	1.08343	0.963554
rs3121685	5	66366305	AC092353.1, AC092353.2	30224653	C	T	0.33586	0.336824	0.995689	0.937805	1.05715	0.887855
rs4286632	5	66995542	MAST4	30224653	A	G	0.207647	0.219934	0.929494	0.867016	0.996473	0.0347216
rs1159201	5	67015511	MAST4	30578418	A	G	0.190646	0.202704	0.926504	0.862283	0.995507	0.0369036
rs71626484	5	67038674	MAST4	30595370			.	.	.	.	.	.
rs246978	5	68710219	AC093523.2, AC010280.1	30595370	T	G	0.116572	0.113888	1.02667	0.939948	1.1214	0.557778
rs246973	5	68711976	AC093523.2, AC010280.1	30224653	C	T	0.112967	0.109729	1.03328	0.944818	1.13001	0.476353
rs62364788	5	72361587	PTCD2	30595370			.	.	.	.	.	.
rs2307111	5	75707853	POC5	30578418	T	C	0.442329	0.443534	1.0049	0.949259	1.06379	0.867529
rs10078021	5	75742606	SLC25A5P9, POC5	28135244	T	G	0.436689	0.43353	1.01294	0.956772	1.0724	0.644868
rs258494	5	75742893	SLC25A5P9, POC5	27841878	C	G	0.468382	0.463286	0.979729	0.925727	1.03688	0.454028
rs6453400	5	78532993	LHFPL2	30595370	G	A	0.162999	0.16681	0.972706	0.90106	1.05005	0.478902
rs10057188	5	78541966	LHFPL2	27841878	G	A	0.0994455	0.0995023	0.999366	0.909225	1.09844	0.989551
rs34797797	5	78557262	LHFPL2	30578418	G	A	0.164764	0.168094	0.976279	0.904659	1.05357	0.539169
rs55940342	5	87983558	AC114971.1	30595370			.	.	.	.	.	.
rs17286052	5	88134485	AC114971.1	27841878			.	.	.	.	.	.
rs10059921	5	88218698	TMEM161B	28135244			.	.	.	.	.	.
rs112862634	5	88674534	LINC00461	30487518	G	C	0.485905	0.476598	1.03798	0.98086	1.09843	0.195249
rs62380354	5	90189094	LINC01339	30224653			.	.	.	.	.	.
rs11744148	5	90933990	ADGRV1	30595370			.	.	.	.	.	.
rs17082391	5	92565078	AC124854.1	27841878			.	.	.	.	.	.
rs148540016	5	92585070	AC124854.1	30595370			.	.	.	.	.	.
rs42398	5	96784751	ERAP1	30578418	C	T	0.371349	0.376385	1.02175	0.963657	1.08334	0.472079
rs709668	5	96838483	AC009126.1	30224653, 30595370	A	G	0.369324	0.375798	1.02808	0.969575	1.09012	0.353982
rs1871190	5	98618015	CTBP2P4, DDX18P4	30224653	G	T	0.358133	0.348427	0.958407	0.903456	1.0167	0.158585
rs10477931	5	108757828	FER	30578418			.	.	.	.	.	.
rs62361338	5	108776658	FER	30595370			.	.	.	.	.	.
rs3797737	5	111754427	NREP	30595370			.	.	.	.	.	.
rs34314	5	114754593	AC094104.2, AC010230.1	30487518	T	G	0.294198	0.291004	0.984688	0.925395	1.04778	0.629616
rs1020992	5	114804484	AC094104.2, AC010230.1	30487518	T	A	0.399445	0.389674	0.959919	0.906021	1.01702	0.168379
rs4475250	5	115039855	AC094104.2, AC094104.1	27841878, 30487518	G	A	0.425574	0.414437	0.955312	0.902166	1.01159	0.11882
rs10077885	5	115054424	AC094104.2, AC094104.1	27618452, 28739976, 29455858, 30487518			.	.	.	.	.	.
rs147202915	5	115058718	AC094104.1, AC094104.2	30578418	T	G	0.425447	0.414762	0.957085	0.903839	1.01347	0.133925
rs2974609	5	115094913	TRIM36, AC094104.1	30595370	A	G	0.465652	0.477199	1.04744	0.989694	1.10855	0.10906
rs9885577	5	121858531	SRFBP1, FTMT	30595370	C	T	0.238615	0.24715	0.954644	0.893419	1.02006	0.155978
rs2914609	5	121951366	FTMT, SRFBP1	27841878	T	C	0.154907	0.159822	1.03777	0.959825	1.12204	0.355344
rs1008058	5	123099932	PRDM6	27618447	G	A	0.407056	0.41455	0.969514	0.91528	1.02696	0.262893
rs555625	5	123117450	PRDM6	30578418			.	.	.	.	.	.
rs1422279	5	123134514	PRDM6	30595370	C	T	0.396128	0.390834	0.978064	0.923083	1.03632	0.454586
rs13359291	5	123140763	PRDM6	26390057, 27841878	G	A	0.396194	0.390543	0.9766	0.921701	1.03477	0.424932
rs1864046	5	123405227	CEP120	30595370	G	T	0.078283	0.0798639	0.978524	0.880806	1.08708	0.685831
rs1579036	5	123585409	CSNK1G3	30578418	G	A	0.265392	0.283442	0.913308	0.856752	0.973597	0.00515209
rs373496042	5	123619519	CSNK1G3, KRT18P16	30578418			.	.	.	.	.	.
rs6891344	5	123800962	KRT18P16, LINC01170	27618452	A	G	0.203512	0.205884	0.985537	0.918696	1.05724	0.685384
rs1124235	5	128014431	LINC01184	30578418	A	T	0.283744	0.286655	0.985824	0.925882	1.04965	0.652078
rs62373688	5	128017115	LINC01184	30224653	T	A	0.292188	0.293972	0.991429	0.931647	1.05505	0.785297
rs7705439	5	128488892	FBN2	30487518	A	G	0.298543	0.288051	1.05193	0.988798	1.11909	0.112334
rs17677603	5	128521800	FBN2	30595370	A	G	0.301333	0.290373	1.05402	0.990925	1.12114	0.0972406
rs6595838	5	128532506	FBN2	27841878, 28135244, 30578418	G	A	0.271686	0.258878	1.06793	1.00202	1.13819	0.0400182
rs10060615	5	132373185	SLC22A5	30578418			.	.	.	.	.	.
rs2188962	5	132435113	AC116366.3, IRF1-AS1	27618448			.	.	.	.	.	.
rs12521868	5	132448701	IRF1-AS1, AC116366.3	27618447, 28739976			.	.	.	.	.	.
rs7734334	5	132479312	AC116366.3, IRF1-AS1	27841878	C	A	0.339075	0.341673	0.988499	0.931169	1.04936	0.704649
rs55747751	5	133061659	HSPA4	30224653			.	.	.	.	.	.
rs62374461	5	133110068	AC113410.3, HSPA4	30595370	A	G	0.0990242	0.0950731	1.04613	0.951406	1.15028	0.345605
rs3923059	5	139439484	DNAJC18	30595370	T	C	0.478701	0.464789	1.05742	0.999191	1.11904	0.0518446
rs778593	5	140647631	NDUFA2, IK	30595370	T	C	0.50133	0.497034	1.01733	0.96137	1.07655	0.553695
rs702395	5	140707092	ZMAT2, VTRNA1-1	30224653	C	T	0.500555	0.496976	1.01442	0.95862	1.07347	0.622145
rs76271629	5	142348405	SPRY4-AS1	30595370			.	.	.	.	.	.
rs1650911	5	142361055	SPRY4-AS1	30224653			.	.	.	.	.	.
rs10477176	5	142410760	SPRY4-AS1	30578418	A	G	0.0847144	0.0837811	1.01217	0.914339	1.12047	0.815648
rs3853476	5	142438189	SPRY4-AS1	30487518	G	A	0.442425	0.422238	0.921026	0.870001	0.975043	0.00449462
rs12522841	5	143139110	ARHGAP26	30595370			.	.	.	.	.	.
rs4913007	5	144846912	RN7SKP246, AC132803.1	30595370	C	T	0.353559	0.361024	1.03304	0.973715	1.09598	0.273299
rs34070447	5	148491945	HTR4	30578418	A	G	0.454404	0.44852	1.02405	0.967481	1.08392	0.411931
rs58862611	5	148661798	HTR4	30595370	G	A	0.33276	0.346116	0.942168	0.887324	1.0004	0.0507522
rs17722107	5	148982059	SH3TC2	30595370	A	C	0.240261	0.242441	0.988163	0.924873	1.05578	0.724835
rs1036190	5	149008049	SH3TC2	30578418	A	G	0.287246	0.291183	0.981031	0.9216	1.04429	0.549666
rs7704297	5	149010732	SH3TC2	27841878	T	C	0.24043	0.243114	0.985466	0.922369	1.05288	0.665488
rs9687065	5	149011577	SH3TC2	26390057, 27841878, 28739976	A	G	0.240662	0.243283	0.985811	0.922711	1.05323	0.673084
rs280471	5	156598496	SGCD	30595370			.	.	.	.	.	.
rs17242380	5	158029989	MARK2P11, AC008677.3	30595370			.	.	.	.	.	.
rs9313772	5	158377449	LINC02227	21909110	C	T	0.117489	0.109798	1.07938	0.988302	1.17885	0.0894227
rs12716337	5	158387220	LINC02227	27841878	T	C	0.170979	0.171554	0.995957	0.923874	1.07366	0.916395
rs7719885	5	158389119	LINC02227	30578418	A	G	0.170955	0.171547	0.995836	0.923758	1.07354	0.913897
rs7701003	5	158397473	LINC02227	30595370	A	G	0.125924	0.127014	0.990177	0.909277	1.07828	0.821268
rs62386479	5	158418017	LINC02227, AC091979.1	28135244			.	.	.	.	.	.
rs11953630	5	158418394	LINC02227, AC091979.1	21909115, 26390057, 27618452, 27841878, 28739976, 29455858			.	.	.	.	.	.
rs4594837	5	158840966	EBF1	30595370	A	C	0.301977	0.288121	1.0689	1.00493	1.13694	0.0356105
rs368910700	5	158894395	EBF1	30578418			.	.	.	.	.	.
rs149148360	5	158990217	EBF1	30578418			.	.	.	.	.	.
rs888987	5	159021393	EBF1	28135244, 30595370	G	C	0.312439	0.297264	1.07425	1.01054	1.14197	0.015184
rs148871069	5	159977464	ADRA1B, AC068657.1	27841878			.	.	.	.	.	.
rs114503346	5	172765347	AC022217.4	30224653			.	.	.	.	.	.
rs7705507	5	173931334	CPEB4	30595370	C	T	0.105176	0.0995191	1.06352	0.969581	1.16656	0.194626
rs72812846	5	173950633	CPEB4	27841878, 28135244	T	A	0.102196	0.0962779	1.06847	0.972921	1.1734	0.165604
rs79581935	5	174811890	AC113346.2	29403010			.	.	.	.	.	.
rs28362590	5	177304451	MXD3, PRELID1	30224653	G	T	0.46488	0.456447	1.03452	0.977472	1.09491	0.241472
rs12153395	5	179984477	RNF130	30224653, 30595370			.	.	.	.	.	.
rs2745599	6	1613451	FOXC1	30224653	A	G	0.180591	0.178672	0.987059	0.917044	1.06242	0.728041
rs2569882	6	1619912	FOXC1, GMDS	30595370	T	C	0.23363	0.230981	0.985253	0.921508	1.05341	0.652633
rs12209106	6	1620807	GMDS, FOXC1	30487518	T	G	0.322331	0.308694	1.06519	1.00255	1.13175	0.0337938
rs393628	6	5108885	LYRM4	31170924	T	C	0.110721	0.112392	1.017	0.929389	1.11288	0.713039
rs3812163	6	7725527	BMP6, AL390026.1	30595370	A	T	0.211633	0.218325	0.961121	0.896887	1.02996	0.261334
rs9394102	6	11472612	AL445430.1, AL445430.2	30595370	C	A	0.444795	0.432824	1.04982	0.991705	1.11134	0.090216
rs1630736	6	12295754	EDN1	30595370	C	T	0.456529	0.453884	0.989392	0.934764	1.04721	0.709201
rs9349379	6	12903725	PHACTR1	27618447, 27841878, 30578418, 30595370	A	G	0.366679	0.372577	1.02564	0.967179	1.08762	0.354688
rs179992	6	16324091	ATXN1	30595370	A	G	0.148608	0.144669	1.03198	0.952991	1.11752	0.435067
rs7451008	6	20673649	CDKAL1	30595370	T	C	0.478195	0.480011	0.99275	0.938092	1.05059	0.801712
rs9368222	6	20686765	CDKAL1	30224653, 30578418	C	A	0.417031	0.426258	0.962871	0.909199	1.01971	0.196667
rs6911827	6	22130372	CASC15	28135244, 30595370	C	T	0.259766	0.262028	1.0118	0.948606	1.0792	0.722102
rs4712656	6	22136033	NBAT1, CASC15	27841878	G	C	0.321695	0.324299	1.01198	0.952525	1.07514	0.701437
rs2744133	6	22392031	CASC15	30595370	A	G	0.0767599	0.0676056	1.14667	1.0303	1.27617	0.0120332
rs13211947	6	25864590	SLC17A3	30578418			.	.	.	.	.	.
rs6910741	6	25895347	SLC17A2, H2BP5	24954895	T	C	0.327091	0.328439	1.00613	0.947265	1.06866	0.841851
rs1799945	6	26090951	HFE	21909115, 27618447, 27618448, 27618452, 27841878, 28739976, 29455858			.	.	.	.	.	.
rs1800562	6	26092913	HFE	28739976			.	.	.	.	.	.
rs198851	6	26104404	H1-6, H4C3	29912962, 30578418			.	.	.	.	.	.
rs198846	6	26107235	H1-6, H4C3	21909110			.	.	.	.	.	.
rs13220495	6	26441412	BTN3A3	30578418			.	.	.	.	.	.
rs6914824	6	27171269	RPL10P2, MIR3143	30578418			.	.	.	.	.	.
rs169287	6	27886982	H4C13, H3C12	27841878	C	A	0.0916409	0.0948364	0.962906	0.87312	1.06192	0.452114
rs76106973	6	27936567	OR2W6P, OR2B2	30578418			.	.	.	.	.	.
rs547190239	6	27944946	OR2W6P, OR2B6	30578418			.	.	.	.	.	.
rs3132510	6	31204374	HCG27, AL662844.1	30578418			.	.	.	.	.	.
rs112639668	6	31366162	AL671883.2, DHFRP2	30487518			.	.	.	.	.	.
rs7889	6	31637671	PRRC2A	30578418	C	G	0.366906	0.361069	0.9751	0.919492	1.03407	0.401943
rs151168737	6	31638615	BAG6, PRRC2A	28739976			.	.	.	.	.	.
rs805303	6	31648589	BAG6	21909115, 27618447, 28739976	G	A	0.428096	0.422967	1.0212	0.964447	1.0813	0.474423
rs3130491	6	31777687	VARS1	30578418			.	.	.	.	.	.
rs2021783	6	32077074	TNXB	25249183	C	T	0.151386	0.152282	0.993068	0.917721	1.0746	0.86367
rs185819	6	32082290	TNXB	28739976	T	C	0.32842	0.328282	0.999375	0.940953	1.06142	0.983943
rs3096698	6	32139362	FKBPL, PRRT1	30578418	T	C	0.411398	0.419044	1.03199	0.974353	1.09304	0.278581
rs2849018	6	32343086	TSBP1-AS1, TSBP1	30578418			.	.	.	.	.	.
rs184318723	6	32590651	HLA-DQA1, HLA-DRB1	28135244
rs2187668	6	32638107	HLA-DQA1	27618447, 27618452			.	.	.	.	.	.
rs2071550	6	32763163	HLA-DQB2	29455858			.	.	.	.	.	.
rs210156	6	33549585	GGNBP1	27841878	A	G	0.495429	0.492978	1.00985	0.9543	1.06864	0.734927
rs76376137	6	34205553	KRT18P9, CYCSP55	30595370			.	.	.	.	.	.
rs73744859	6	34240413	HMGA1	30578418			.	.	.	.	.	.
rs115245297	6	34276355	AL354740.1	30224653			.	.	.	.	.	.
rs2395622	6	35420981	PPARD	30595370	C	T	0.212206	0.211236	0.994201	0.927727	1.06544	0.869704
rs1544935	6	39156672	SAYSD1, KCNK5	27841878	T	G	0.169316	0.168999	1.00226	0.929432	1.08079	0.953405
rs145211473	6	39274387	KCNK5, KCNK17	30595370			.	.	.	.	.	.
rs16896398	6	43294966	TTBK1, SLC22A7	29403010, 30487518	A	T	0.360395	0.346092	1.06461	1.00364	1.1293	0.0383759
rs2270860	6	43302413	CRIP3, SLC22A7	27618448, 29455858, 30487518	C	T	0.36107	0.346865	1.06409	1.00317	1.12872	0.0398038
rs10948071	6	43312975	ZNF318	27841878, 29455858, 30487518	C	T	0.363956	0.350719	0.943982	0.89003	1.0012	0.055823
rs1563788	6	43340625	ZNF318	26390057, 27841878, 28739976, 30487518	C	T	0.363557	0.349462	1.06338	1.00258	1.12786	0.0417464
rs4714678	6	43374853	AL359813.1	30487518	A	G	0.36646	0.352763	0.94225	0.888472	0.999283	0.0480396
rs7763558	6	43381477	AL359813.1	30578418	G	A	0.363623	0.348237	1.06943	1.00828	1.13428	0.0260843
rs7764523	6	43382057	AL359813.1	30595370	G	A	0.36361	0.348214	1.06948	1.00833	1.13433	0.0259941
rs6919440	6	43385160	AL359813.1	27618452, 30487518	G	A	0.366913	0.35293	0.941104	0.887404	0.998053	0.0438048
rs6905288	6	43791136	VEGFA, AL157371.2	30595370	G	A	0.202241	0.211573	1.05853	0.98667	1.13562	0.0922121
rs9472135	6	43842065	AL157371.2	30224653	T	C	0.118282	0.118002	1.00269	0.918581	1.09449	0.951423
rs78648104	6	50715296	TFAP2D	28135244, 30595370	T	C	0.16475	0.172317	0.94742	0.877988	1.02234	0.159735
rs6927514	6	50955828	AL158050.2, FTH1P5	30595370			.	.	.	.	.	.
rs13205180	6	51967696	PKHD1	27841878, 28135244	C	T	0.310334	0.302581	1.03715	0.975582	1.1026	0.240207
rs670463	6	54112697	MLIP	27841878	A	G	0.350247	0.344437	1.02596	0.966862	1.08867	0.396651
rs200999181	6	56070770	COL21A1	30578418			.	.	.	.	.	.
rs12203179	6	56129439	COL21A1	30578418	C	G	0.0996453	0.0988998	1.00837	0.917461	1.10829	0.863686
rs4712120	6	56228118	COL21A1	30578418	G	T	0.245388	0.240928	0.976053	0.913908	1.04242	0.472858
rs1925148	6	56230874	COL21A1	30595370	A	G	0.270898	0.268085	0.985811	0.924994	1.05063	0.662248
rs9476307	6	60781602	AL590227.1, AL512427.2	30595370	A	G	0.167804	0.158238	1.07264	0.994231	1.15723	0.0682463
rs504691	6	71496917	LINC01626, AL035467.2	30224653	C	A	0.470597	0.466954	1.01474	0.95882	1.07391	0.61218
rs6926537	6	78844476	AL450327.1, IRAK1BP1	30595370	T	A	0.347503	0.366237	1.08506	1.02256	1.15139	0.00726207
rs10943605	6	78945760	IRAK1BP1, PHIP	27618448	G	A	0.348614	0.367581	1.08603	1.02351	1.15237	0.00667376
rs6454092	6	78992255	PHIP	30578418	G	A	0.347335	0.367265	1.09068	1.02785	1.15735	0.00428755
rs2050663	6	79043677	PHIP	27841878	T	C	0.344878	0.364166	1.08796	1.02518	1.15458	0.00529167
rs7753695	6	80108814	BCKDHB	30224653	C	T	0.459471	0.462161	1.01089	0.955105	1.06993	0.708697
rs9449350	6	81571700	TENT5A	30224653	T	C	0.394962	0.403218	0.96616	0.911856	1.0237	0.242333
rs13199610	6	84515235	LINC01611	30595370			.	.	.	.	.	.
rs35410524	6	96437529	UFL1-AS1	27841878	C	T	0.111632	0.12478	0.88139	0.806041	0.963782	0.00591321
rs11153018	6	96508261	UFL1-AS1	30578418	G	A	0.111221	0.124811	0.877489	0.802371	0.95964	0.00442239
rs11153071	6	96591865	FHL5	30595370	G	A	0.110429	0.124118	0.876016	0.800804	0.958291	0.00404016
rs9374896	6	97862608	AL589740.1	30595370	C	T	0.348504	0.362542	0.940569	0.886405	0.998042	0.0420943
rs72613227	6	105872896	AL591518.1	30224653	A	T	0.227662	0.232583	0.972607	0.909206	1.04043	0.40757
rs532093	6	108698518	FOXO3, LINC00222	30595370	G	A	0.138094	0.136633	1.01241	0.932667	1.09897	0.767568
rs2012071	6	111766565	FYN	30578418	G	A	0.22565	0.231098	1.0314	0.963972	1.10355	0.370162
rs36061333	6	115990600	FRK	27841878			.	.	.	.	.	.
rs1761870	6	116943822	RPS29P13, RFX6	27841878	G	A	0.383673	0.382684	0.995824	0.939542	1.05548	0.888378
rs12192632	6	117204822	RNA5SP214, Z98880.1	30595370	C	G	0.108058	0.105807	1.02385	0.934593	1.12164	0.612168
rs35189230	6	117495189	DCBLD1, AL132671.2	27841878	G	GCA	0.328095	0.323804	1.01972	0.960074	1.08308	0.526223
rs10457315	6	117550385	DCBLD1, AL132671.2	30595370	T	C	0.261922	0.254132	1.04153	0.976559	1.11083	0.217724
rs9401025	6	117667982	NUS1, NEPNP	30578418	C	A	0.266283	0.267548	1.00648	0.944096	1.07299	0.843816
rs9372498	6	118251323	SLC35F1	28135244			.	.	.	.	.	.
rs1630266	6	118291780	SLC35F1	27841878			.	.	.	.	.	.
rs1761617	6	118357154	SLC35F1, AL589993.1	30595370	C	G	0.0913234	0.0971997	0.933468	0.84641	1.02948	0.168205
rs9401090	6	118792154	MCM9, SELENOKP3	30224653	T	C	0.270206	0.270534	0.99834	0.936727	1.06401	0.959211
rs12208772	6	121804281	HMGB3P18, AL603865.1	30578418	T	C	0.448799	0.439754	1.03731	0.979947	1.09804	0.209297
rs11154334	6	125893478	NCOA7	30578418	A	C	0.443278	0.439826	1.0141	0.957958	1.07353	0.631355
rs10782230	6	125907366	NCOA7	30224653	G	A	0.484716	0.48541	0.997224	0.942344	1.0553	0.923261
rs9398815	6	126776630	AL356534.1	30578418	T	C	0.512021	0.486016	1.10965	1.04859	1.17426	0.000277516
rs13209747	6	126794309	AL356534.1	23972371, 27841878, 28739976, 29455858, 29912962, 30487518	C	T	0.501971	0.477057	1.10486	1.04408	1.16919	0.000556577
rs1105956	6	126825734	AL356534.1	29403010, 30487518	G	A	0.465362	0.437802	1.11774	1.05608	1.18301	0.000113876
rs1105955	6	126826023	AL356534.1	30487518	T	A	0.473144	0.445002	1.12003	1.0583	1.18536	8.90247e-05
rs13210511	6	126834566	AL356534.1	30595370	C	T	0.47565	0.446696	1.12362	1.06171	1.18914	4.80412e-05
rs1361831	6	126859944	AL356534.1	27618452	T	C	0.472074	0.443395	1.12252	1.06064	1.188	5.31959e-05
rs9885632	6	130990769	EPB41L2	30224653, 30595370			.	.	.	.	.	.
rs12194247	6	133675398	TARID	30578418			.	.	.	.	.	.
rs76987554	6	133759717	TARID	28498854, 29455858, 29912962			.	.	.	.	.	.
rs2327429	6	133888699	TARID	30595370	T	C	0.506839	0.486429	0.921591	0.87089	0.975243	0.00502705
rs9376273	6	137372030	IFNGR1, OLIG3	30595370	G	A	0.436414	0.438744	0.990576	0.935656	1.04872	0.747143
rs668459	6	139514552	AL592429.2	30224653	C	T	0.243068	0.248427	0.971504	0.909547	1.03768	0.390634
rs7763294	6	140062596	AL357146.1	30224653	T	G	0.484544	0.492257	0.969599	0.916241	1.02607	0.286974
rs198663	6	142830949	HIVEP2	30595370	T	C	0.321257	0.334499	0.941673	0.88638	1.00042	0.0520097
rs7765526	6	147392628	STXBP5, AL355365.1	30224653	A	G	0.269401	0.26628	1.01604	0.953247	1.08297	0.612874
rs113397083	6	150663605	PLEKHG1	30578418			.	.	.	.	.	.
rs62434120	6	150671234	PLEKHG1	28498854			.	.	.	.	.	.
rs17080093	6	150676304	PLEKHG1	27618452	C	T	0.0830344	0.0900273	0.915291	0.826441	1.01369	0.0884966
rs17080102	6	150683634	PLEKHG1	23972371, 27841878, 28739976, 29455858, 30595370, 31217584			.	.	.	.	.	.
rs866457	6	151661278	ESR1	30595370	C	T	0.243635	0.252748	1.05005	0.983174	1.12148	0.148024
rs34375271	6	151995183	ESR1	30595370	G	A	0.281654	0.275828	1.0294	0.966613	1.09628	0.368851
rs34862067	6	152018840	ESR1	30578418	A	AAA	0.265895	0.258836	1.03715	0.972758	1.1058	0.25595
rs7766549	6	152074828	ESR1	30578418	T	C	0.313013	0.303001	1.0481	0.986005	1.1141	0.131315
rs1322512	6	152626818	SYNE1	17903302	C	A	0.304271	0.301719	0.987987	0.929055	1.05066	0.70211
rs9479509	6	153106130	RGS17	30224653	G	A	0.493346	0.50047	1.02891	0.972305	1.0888	0.323197
rs598682	6	154097624	OPRM1	30224653	A	G	0.078827	0.0762517	0.964633	0.868339	1.0716	0.503798
rs434578	6	159272188	FNDC1, AL357832.1	30595370			.	.	.	.	.	.
rs9355878	6	161288099	AGPAT4, PRKN	30595370	G	A	0.268099	0.273522	1.02784	0.964299	1.09558	0.398665
rs9456648	6	161291203	PRKN, AGPAT4	30224653			.	.	.	.	.	.
rs9365555	6	163336095	AL031121.2, PACRG-AS1	30595370	A	G	0.326373	0.325719	1.00298	0.944256	1.06536	0.920935
rs4709746	6	163711969	AL137005.1, AL078602.1	27841878	C	T	0.12576	0.132548	0.941428	0.864621	1.02506	0.166727
rs903432	6	165761983	PDE10A, AL590302.2	27841878	A	G	0.107174	0.114729	0.926244	0.845548	1.01464	0.0962354
rs147212971	6	165764963	AL590302.2, PDE10A	28135244	C	T	0.103208	0.111003	0.921694	0.840126	1.01118	0.0787724
rs6932812	6	165767459	PDE10A, AL590302.2	30595370	C	G	0.0853651	0.0937439	0.902278	0.815779	0.997948	0.0437547
rs1322639	6	169187008	LINC02544, BX322234.1	30578418	G	A	0.415389	0.421261	1.02443	0.967287	1.08494	0.407683
rs9356632	6	170280715	DLL1, LINC01624	30578418	G	A	0.162436	0.159514	0.978597	0.906291	1.05667	0.567291
rs78399431	7	1101834	C7orf50	30487518	G	A	0.251571	0.243472	1.04445	0.978448	1.1149	0.189555
rs73033340	7	1156056	ZFAND2A	30224653, 30595370			.	.	.	.	.	.
rs13230519	7	1246581	UNCX, AC073094.1	30595370			.	.	.	.	.	.
rs12670854	7	1692230	AC074389.3, ELFN1	27841878	A	G	0.0842647	0.0856667	0.982128	0.887109	1.08733	0.729545
rs6963853	7	1819089	MAD1L1, AC069288.1	30578418	G	A	0.459154	0.462933	0.984908	0.930557	1.04243	0.595015
rs3996330	7	1979188	AC069288.1, MAD1L1	30595370	C	A	0.458137	0.459727	0.993617	0.938775	1.05166	0.823743
rs11486794	7	2452283	GRIFIN, CHST12	27841878	C	T	0.0694094	0.0722443	0.957833	0.857131	1.07037	0.435681
rs2969070	7	2472910	GRIFIN, CHST12	27618452, 28739976	G	A	0.0984174	0.0927961	0.937041	0.8519	1.03069	0.18065
rs10282122	7	2489989	GRIFIN, LFNG	30595370	C	T	0.103694	0.0985341	0.944804	0.860868	1.03692	0.216522
rs73049928	7	4630318	AC072054.1, CYP3A54P	30224653	A	G	0.196849	0.198483	0.989748	0.921799	1.06271	0.772202
rs35761891	7	6398586	RAC1	30595370			.	.	.	.	.	.
rs1468520	7	7251101	AC005532.1, C1GALT1	30224653	A	G	0.342111	0.34112	0.995605	0.937968	1.05678	0.88527
rs13240040	7	14336352	DGKB	30224653	A	G	0.347877	0.344875	1.01335	0.954899	1.07537	0.654579
rs6963129	7	19006554	HDAC9, TWIST1	30578418	T	G	0.362414	0.362607	0.999165	0.942061	1.05973	0.977528
rs2107595	7	19009765	TWIST1, HDAC9	27841878, 30487518, 30578418	G	A	0.347561	0.344455	1.01382	0.955331	1.07589	0.647655
rs57301765	7	19013110	TWIST1, HDAC9	30487518, 30595370	G	A	0.348649	0.346116	1.01123	0.95294	1.0731	0.707552
rs4507656	7	22116920	CDCA7L, RAPGEF5	30224653, 30595370	C	G	0.240918	0.24149	0.996879	0.933072	1.06505	0.923687
rs2529090	7	24622661	MPP6	30595370			.	.	.	.	.	.
rs12979	7	24698545	GSDME	30224653			.	.	.	.	.	.
rs2290263	7	25847658	AC010719.1, AC018706.1	30595370			.	.	.	.	.	.
rs6969780	7	27119517	HOXA-AS2, HOXA3	27618448, 28498854, 30487518	G	C	0.163158	0.158776	1.03298	0.956755	1.11528	0.409042
rs6461992	7	27181212	HOXA11	28135244, 30487518	A	G	0.355268	0.364012	1.0387	0.979117	1.10191	0.210134
rs2067087	7	27202041	AC004080.16, HOTTIP	29403010, 30487518	G	C	0.397265	0.411154	1.05937	0.999898	1.12238	0.0468897
rs1859168	7	27202740	HOTTIP	28739976, 30487518	A	C	0.377815	0.391708	1.06045	1.00039	1.12411	0.0472845
rs2023843	7	27203602	HOTTIP	27736895, 29455858, 30595370, 31217584	C	T	0.386581	0.401734	1.06552	1.00543	1.1292	0.0313698
rs4722675	7	27204343	HOTTIP	29403010, 30487518	A	G	0.37384	0.388183	1.06271	1.0024	1.12664	0.0397078
rs3735533	7	27206274	HOTTIP, AC004080.11	27618452, 30487518	T	C	0.385407	0.400868	1.06696	1.00675	1.13076	0.0267306
rs60772526	7	27206377	HOTTIP	30578418	C	T	0.395874	0.410043	1.06067	1.00109	1.1238	0.0409981
rs10228276	7	27207660	HOTTIP, AC004080.17	30487518	G	A	0.389481	0.404419	1.06439	1.00444	1.12792	0.0320584
rs10279895	7	27288591	HNRNPA1P73, RPL35P4	28498854			.	.	.	.	.	.
rs17428471	7	27298248	HNRNPA1P73, RPL35P4	23972371, 27841878			.	.	.	.	.	.
rs11563582	7	27312031	HNRNPA1P73, RPL35P4	28498854			.	.	.	.	.	.
rs12700814	7	27526696	HIBADH	30595370	T	A	0.465802	0.475905	0.960262	0.907326	1.01629	0.155073
rs10274928	7	28102469	JAZF1	30224653			.	.	.	.	.	.
rs702814	7	28133113	JAZF1	30578418			.	.	.	.	.	.
rs10226517	7	28712170	CREB5	30595370	G	A	0.140136	0.135921	1.03607	0.95487	1.12417	0.395311
rs10216063	7	30875648	MINDY4, AC004691.2, INMT-MINDY4	30578418	A	G	0.402005	0.397832	1.01754	0.960482	1.07799	0.556665
rs10233127	7	30893838	AC004691.2	30224653	T	A	0.328767	0.319271	1.04431	0.983228	1.10919	0.154741
rs342989	7	35428286	AC007652.2, AC007652.1	30224653	A	G	0.330684	0.327667	0.986431	0.928849	1.04758	0.658907
rs17171703	7	40376718	SUGCT	30595370	C	T	0.3395	0.35095	0.950603	0.895523	1.00907	0.0970332
rs76206723	7	40408372	SUGCT	30578418	G	A	0.345102	0.357438	0.947302	0.892624	1.00533	0.0758919
rs12538229	7	40420530	SUGCT	27841878	C	T	0.345124	0.357412	0.947501	0.892812	1.00554	0.0769942
rs3757840	7	44191617	GCK	30595370	T	G	0.385952	0.378663	1.03135	0.973102	1.09308	0.300107
rs2075066	7	44225580	CAMK2B	30578418	G	A	0.21557	0.209372	1.03774	0.968665	1.11173	0.277498
rs73105827	7	44997186	CCM2, SNHG15	30224653			.	.	.	.	.	.
rs2854746	7	45921046	IGFBP3	30578418	G	C	0.258446	0.239372	0.902969	0.846303	0.96343	0.00197169
rs11977526	7	45968511	AC073115.2	27618447, 27618448, 27841878, 28498854	G	A	0.243253	0.221215	0.883669	0.827073	0.944138	0.000262632
rs10260816	7	45970501	AC073115.2	27841878, 30578418, 30595370	C	G	0.257234	0.238423	0.903982	0.847168	0.964605	0.00218733
rs12668436	7	47509295	TNS3	30595370	T	C	0.414603	0.404747	1.04159	0.983445	1.10318	0.16774
rs17454517	7	50848079	AC004830.2, AC009296.1	30224653	A	G	0.221551	0.215841	0.96713	0.903377	1.03538	0.336616
rs35844144	7	55982832	NIPSNAP2	30595370	C	T	0.395756	0.396431	1.00283	0.94646	1.06255	0.924124
rs6593297	7	56054365	CCT6A	30224653	A	T	0.358971	0.360808	1.00801	0.950288	1.06923	0.791858
rs2851487	7	69685863	AUTS2	30595370	C	G	0.28017	0.275847	0.978689	0.918908	1.04236	0.503573
rs2222544	7	70304383	AUTS2	30224653	T	C	0.327675	0.321449	1.02881	0.968603	1.09276	0.355254
rs34594435	7	73562919	BCL7B, TBL2	27841878	C	T	0.100724	0.100501	1.00247	0.912521	1.10128	0.959092
rs34324971	7	74693042	AC211433.1, GTF2I	30224653			.	.	.	.	.	.
rs6963105	7	75468222	POM121C	30224653			.	.	.	.	.	.
rs7796089	7	77882781	PHTF2	30578418	G	C	0.298508	0.305552	0.967135	0.909198	1.02876	0.290747
rs848492	7	77928401	PHTF2	30595370	G	A	0.203461	0.206663	1.01984	0.950676	1.09403	0.584388
rs848445	7	77943144	PHTF2	30224653	T	C	0.203918	0.207286	1.02083	0.951659	1.09503	0.565412
rs76627715	7	80758000	SEMA3C	27841878	T	C	0.204886	0.209412	0.97282	0.907028	1.04338	0.442254
rs67617547	7	90667863	CDK14	30595370			.	.	.	.	.	.
rs42034	7	92609830	CDK6	27841878	A	G	0.110745	0.105406	1.05696	0.965631	1.15693	0.227237
rs42377	7	92614358	CDK6	30578418	G	A	0.105545	0.098657	1.07806	0.982919	1.18241	0.112629
rs42038	7	92614405	CDK6	30595370			.	.	.	.	.	.
rs2282978	7	92635096	CDK6	27841878, 30578418	T	C	0.114418	0.106734	1.08129	0.989034	1.18216	0.0874243
rs1947228	7	96832337	SEM1, MARK2P10	30224653	T	C	0.458965	0.456377	0.989627	0.935008	1.04744	0.719821
rs1015538	7	100028412	ZKSCAN1	27841878	A	G	0.414776	0.403118	0.952912	0.899712	1.00926	0.0987389
rs7801190	7	100860471	SLC12A9	27618448			.	.	.	.	.	.
rs138475089	7	100899020	RN7SL549P, ACHE	30578418	A	AAT	0.371203	0.376405	0.97802	0.922414	1.03698	0.449998
rs12705390	7	106770331	AC004917.1, LINC02577	27618452, 30578418	G	A	0.115157	0.108085	1.07394	0.982584	1.1738	0.115369
rs17477177	7	106771412	LINC02577, AC004917.1	27841878, 28739976, 29455858	T	C	0.115157	0.108072	1.07409	0.982719	1.17396	0.114675
rs62481856	7	106771636	AC004917.1, LINC02577	30595370	G	A	0.115113	0.108137	1.0729	0.981622	1.17267	0.119969
rs2392929	7	106773623	AC004917.1, LINC02577	29912962, 30578418	T	G	0.11476	0.108756	1.06236	0.971898	1.16124	0.177707
rs17423264	7	108449811	NRCAM	27841878			.	.	.	.	.	.
rs185903930	7	123242619	IQUB, LYPLA1P1	30578418			.	.	.	.	.	.
rs4728142	7	128933913	AC025594.1, IRF5	27618447	G	A	0.103882	0.104926	0.988896	0.901369	1.08492	0.813479
rs11556924	7	130023656	AC073320.2, ZC3HC1	27618452, 27841878, 28739976			.	.	.	.	.	.
rs12154627	7	130738173	AC016831.5, KLF14	30595370	T	C	0.288207	0.299711	0.946071	0.888858	1.00697	0.073154
rs34072724	7	130747710	KLF14, AC016831.5	30224653	G	A	0.288093	0.299709	0.945555	0.888368	1.00642	0.0750527
rs13234407	7	130753455	AC016831.5, KLF14	30578418	G	A	0.284658	0.297262	0.940726	0.88364	1.0015	0.0544693
rs34990159	7	131279778	MKLN1	30595370	G	A	0.430184	0.432531	1.00962	0.953548	1.06898	0.735435
rs13238550	7	131374297	MKLN1	28135244	G	A	0.398399	0.392013	1.02708	0.969393	1.08819	0.364478
rs3800684	7	131507454	PODXL	30578418	G	C	0.382856	0.374602	1.0357	0.977119	1.0978	0.235907
rs75511781	7	131638951	PODXL, EEF1B2P6	30595370			.	.	.	.	.	.
rs6957161	7	131676560	AC093106.2, AC093106.1	27841878	A	G	0.380771	0.373902	0.971184	0.916198	1.02947	0.324716
rs10488172	7	133650423	EXOC4	17903302	T	G	0.482378	0.483931	1.00624	0.950853	1.06485	0.830241
rs1722886	7	134530507	AKR1B10	30224653	A	T	0.380037	0.382638	0.989035	0.933049	1.04838	0.711162
rs706159	7	134536942	AKR1B10	30595370	G	A	0.378971	0.381564	0.989056	0.933039	1.04844	0.7094
rs141212865	7	139704867	HIPK2	30595370	A	C	0.284063	0.285776	0.991625	0.931343	1.05581	0.791332
rs4726459	7	139760096	HIPK2	30487518	A	G	0.316197	0.320702	0.979459	0.92167	1.04087	0.503728
rs1011018	7	139763465	HIPK2	28135244	G	A	0.317634	0.322174	0.979346	0.921632	1.04067	0.501375
rs1860509	7	139778376	TBXAS1	30578418	T	G	0.273415	0.280673	0.964408	0.905151	1.02754	0.248998
rs12703989	7	140538248	DENND2A	30224653			.	.	.	.	.	.
rs11771693	7	150353022	AC005586.1, AC005586.2	30224653	A	G	0.369355	0.359978	0.960331	0.905627	1.01834	0.175725
rs12530578	7	150521218	ALDH7A1P3, GIMAP7	30595370	A	G	0.175924	0.171718	1.02972	0.955913	1.10923	0.439701
rs3918226	7	150993088	NOS3	27841878, 28739976, 29455858, 29912962, 30578418, 30595370			.	.	.	.	.	.
rs891511	7	151007755	NOS3	27618448, 31217584	G	A	0.416151	0.417331	1.00487	0.948821	1.06422	0.864286
rs17173238	7	151709134	PRKAG2	30595370			.	.	.	.	.	.
rs10224002	7	151717955	PRKAG2	27618447, 27841878	A	G	0.0570516	0.0532528	1.07565	0.951703	1.21574	0.190303
rs10254101	7	151718450	PRKAG2	30578418	C	T	0.0577642	0.0535288	1.08397	0.959702	1.22434	0.145323
rs10261098	7	155735010	RBM33	30595370	C	T	0.298821	0.289205	1.04742	0.984583	1.11427	0.141053
rs1870735	7	155951609	AC021218.1, SHH	30224653	C	G	0.497915	0.496417	1.00601	0.950669	1.06457	0.827958
rs9638084	7	156519051	LINC01006	30224653	A	G	0.215211	0.215	1.00125	0.934643	1.0726	0.971449
rs111630016	7	158255704	PTPRN2	27841878			.	.	.	.	.	.
rs7822515	8	206504	RPL23AP53, AC131281.1	30595370			.	.	.	.	.	.
rs6558530	8	1758041	CLN8	28739976	A	G	0.251756	0.263148	1.06141	0.99454	1.13278	0.0714092
rs4875958	8	1772924	CLN8, AC019257.8	30224653	G	A	0.251571	0.263735	1.06567	0.998522	1.13734	0.0552944
rs76020419	8	6502768	ANGPT2, MCPH1	30595370			.	.	.	.	.	.
rs2922895	8	6522411	ANGPT2, MCPH1	30224653	G	C	0.263266	0.262478	1.00407	0.941597	1.07069	0.90122
rs7826238	8	8529585	AC103957.2, AC114550.2	28739976	G	T	0.135341	0.133187	0.981644	0.903674	1.06634	0.657615
rs61040371	8	8646190	RN7SL178P, AC087269.3	30224653	T	C	0.498601	0.494439	0.983489	0.929389	1.04074	0.563295
rs9693857	8	9409607	AC022784.1, AC021242.2	28739976			.	.	.	.	.	.
rs62491354	8	9873153	LINC00599, TNKS	30224653	G	A	0.0609372	0.0612937	0.993805	0.882994	1.11852	0.917999
rs11249992	8	10362902	MSRA	28739976	C	A	0.171499	0.164915	1.04819	0.972275	1.13004	0.20951
rs2001337	8	10393644	MSRA	30578418	G	A	0.187591	0.18417	1.02286	0.951308	1.0998	0.54231
rs1986971	8	10411226	MSRA	30224653	A	G	0.303512	0.30825	0.97793	0.9196	1.03996	0.477009
rs4841436	8	10736964	PINX1, AC105001.1	30595370	C	A	0.296973	0.310768	0.936858	0.880691	0.996607	0.0381448
rs1821002	8	10782555	PINX1	28135244	C	G	0.316022	0.331802	0.93047	0.875616	0.988759	0.019933
rs10107145	8	10900703	XKR6	28739976	A	G	0.0523287	0.0564585	0.922813	0.813127	1.0473	0.209165
rs2898290	8	11576400	LINC00208	27618452, 27841878, 28739976, 29455858			.	.	.	.	.	.
rs28447194	8	11685081	GATA4	30595370	G	A	0.104253	0.0994617	1.05378	0.960395	1.15625	0.270453
rs3793427	8	17286321	VPS37A	17903302	G	C	0.235691	0.230956	0.973876	0.911032	1.04105	0.432305
rs75902664	8	17569677	SLC7A2	30224653	A	G	0.0968112	0.0988675	0.976972	0.887927	1.07495	0.617458
rs80073370	8	19975645	LPL, AC100802.1	27841878			.	.	.	.	.	.
rs1047030	8	22571195	SORBS3	30224653			.	.	.	.	.	.
rs2280861	8	23547272	SLC25A37	27841878	A	G	0.342914	0.343798	1.00392	0.945846	1.06557	0.897792
rs35410017	8	23548715	SLC25A37	30595370	T	C	0.343851	0.344322	1.00209	0.94415	1.06358	0.945311
rs7008914	8	26022884	EBF2	27841878	T	C	0.364294	0.357596	1.02946	0.970664	1.09182	0.332543
rs73563812	8	26042889	EBF2	30595370	G	T	0.376506	0.370154	1.02752	0.969224	1.08933	0.365235
rs6557876	8	26043159	EBF2	28739976	C	T	0.376513	0.370176	1.02746	0.969162	1.08926	0.366472
rs6993325	8	26066513	EBF2, RNA5SP258	30487518	C	T	0.438632	0.447596	0.964326	0.9109	1.02089	0.213476
rs62501779	8	26075261	RNA5SP258, EBF2	30487518	A	G	0.426449	0.434618	0.96723	0.913469	1.02415	0.246096
rs34788903	8	26206218	AC079097.1, RNA5SP258	30595370			.	.	.	.	.	.
rs17321041	8	26587678	DPYSL2	30224653			.	.	.	.	.	.
rs2979470	8	30430756	RBPMS	30224653	T	C	0.50536	0.495281	0.960482	0.907645	1.01639	0.162994
rs35320172	8	30442232	RBPMS	30595370	T	G	0.38662	0.375779	1.04703	0.987908	1.1097	0.121052
rs527953512	8	32533038	NRG1	30578418			.	.	.	.	.	.
rs145151767	8	38167993	LSM1	30595370	G	A	0.317929	0.315326	1.01211	0.952436	1.07551	0.698193
rs1906672	8	38272507	DDHD2, NSD3	30224653	G	A	0.340296	0.33626	1.01819	0.959159	1.08086	0.555316
rs11785041	8	38348724	NSD3	30578418	C	T	0.31659	0.313519	1.01433	0.954463	1.07796	0.647249
rs10096908	8	41784039	ANK1	28498854			.	.	.	.	.	.
rs2978456	8	42467247	SLC20A2	30595370	T	C	0.426527	0.427321	1.00325	0.947477	1.06231	0.910193
rs12547335	8	50778263	SNTG1	30578418	C	T	0.234615	0.227581	1.04038	0.973116	1.1123	0.248099
rs11993898	8	51024072	AC012413.1, AC090919.1	27841878	T	C	0.265691	0.263911	1.00919	0.946564	1.07595	0.780475
rs4873492	8	51034989	AC012413.1, AC090919.1	30595370	C	T	0.230668	0.227754	1.01663	0.950569	1.08728	0.631504
rs117942686	8	51638021	PXDNL	30595370			.	.	.	.	.	.
rs6996733	8	59623265	AC087664.2, AC107934.1	30224653	T	C	0.410876	0.420731	1.04141	0.983238	1.10302	0.16806
rs2354862	8	63589186	AC018953.1	30224653, 30595370			.	.	.	.	.	.
rs2280870	8	64586635	BHLHE22, CYP7B1	30595370	T	G	0.348799	0.352273	1.01538	0.956875	1.07746	0.615272
rs13253358	8	68007900	PREX2	30224653	C	T	0.187112	0.186768	1.00226	0.932131	1.07767	0.951402
rs6983239	8	71595061	AC009446.1, EYA1	30595370	G	T	0.224824	0.223068	0.98995	0.925069	1.05938	0.769904
rs7837090	8	73309171	RDH10, RDH10-AS1	30578418	C	G	0.212217	0.214291	0.987715	0.921713	1.05844	0.724353
rs1449544	8	75679645	HNF4G, AC011029.1	27841878, 30578418	A	C	0.416537	0.395163	0.915162	0.864078	0.969267	0.0026305
rs2920917	8	75801174	AC011029.1, HNF4G	30595370	C	A	0.22403	0.215205	1.05285	0.98367	1.12689	0.138248
rs66576886	8	75947792	HNF4G, AC011029.1	30487518	G	A	0.36786	0.394656	0.892592	0.841809	0.946439	0.000157408
rs7838781	8	76676481	ZFHX4-AS1	27841878, 30595370	A	G	0.485796	0.484913	1.00354	0.948316	1.06198	0.902989
rs72688070	8	80481462	AC034114.2	30224653	C	T	0.0623899	0.0627948	0.993123	0.883534	1.11631	0.906813
rs58213422	8	80496320	ZBTB10	30595370			.	.	.	.	.	.
rs28823280	8	81865481	LINC02235	30595370	G	A	0.444872	0.452457	1.03114	0.97409	1.09153	0.287634
rs10103353	8	81937217	AC060765.2, LINC02235	27841878	C	T	0.303327	0.309636	1.03013	0.968682	1.09547	0.344152
rs2142141	8	89927977	OSGIN2, NBN	30224653			.	.	.	.	.	.
rs62526122	8	91757341	AC103409.1	30224653			.	.	.	.	.	.
rs74900445	8	94256675	GEM	30595370	T	C	0.0882182	0.0894189	0.985273	0.891798	1.08854	0.770319
rs481887	8	94955610	NDUFAF6	30595370	A	G	0.191449	0.179084	1.08539	1.00987	1.16656	0.024744
rs2978098	8	100664447	SNX31, RNU6-1092P	28135244	A	C	0.439605	0.446375	0.972937	0.919043	1.02999	0.346406
rs1693567	8	100665158	RNU6-1092P, SNX31	30595370	T	C	0.439566	0.446235	0.973331	0.919415	1.03041	0.353563
rs142449193	8	101738369	NCALD	30224653			.	.	.	.	.	.
rs28459406	8	102525155	RPS12P15, AP002852.1	30595370			.	.	.	.	.	.
rs2513877	8	102871402	AZIN1, AZIN1-AS1	30224653	G	A	0.380322	0.389638	0.961418	0.907022	1.01908	0.184011
rs35783704	8	104954030	ZFPM2	28739976			.	.	.	.	.	.
rs11774829	8	104966140	ZFPM2	30578418, 30595370			.	.	.	.	.	.
rs17210179	8	105333241	ZFPM2	30595370	C	T	0.0548967	0.0566915	0.966503	0.8538	1.09408	0.585779
rs2469997	8	119341027	AC021733.4, MIR548AZ	30595370			.	.	.	.	.	.
rs2071518	8	119423572	CCN3, AC021733.2	27841878	C	T	0.230129	0.223422	1.03899	0.971381	1.11131	0.265435
rs566791419	8	119440119	AC021733.2	30578418			.	.	.	.	.	.
rs11780200	8	119446281	AC021733.2	30578418			.	.	.	.	.	.
rs80309268	8	119454719	AC021733.2	27841878			.	.	.	.	.	.
rs56123029	8	123661390	AC135166.1	30578418	T	C	0.195442	0.195629	0.998813	0.930042	1.07267	0.973567
rs112875651	8	125494452	AC091114.1	27841878	G	A	0.156432	0.158446	0.984932	0.911182	1.06465	0.694197
rs6470361	8	125498096	AC091114.1	30595370	A	G	0.152278	0.152021	0.998009	0.922437	1.07977	0.959107
rs10712836	8	125498975	AC091114.1	30578418	G	G	0.169892	0.168097	0.987297	0.915623	1.06458	0.733193
rs7014841	8	128330953	AC100822.1	30595370	C	A	0.295837	0.289498	0.969842	0.911514	1.0319	0.333938
rs17804358	8	128439451	LINC00824	30578418	C	T	0.358281	0.347636	1.04772	0.987647	1.11144	0.12131
rs4598218	8	128471710	LINC00824	30224653	C	T	0.397013	0.390653	1.027	0.969285	1.08815	0.365821
rs894344	8	134600502	ZFAT-AS1, ZFAT	28135244	A	G	0.466174	0.472154	1.0243	0.967839	1.08407	0.407307
rs894348	8	134615506	ZFAT	30595370	A	G	0.466666	0.47275	1.02473	0.968244	1.08451	0.398882
rs1036821	8	134638240	ZFAT	30578418	G	A	0.479182	0.488212	1.03682	0.979743	1.09722	0.205564
rs117398731	8	139784896	TRAPPC9	30595370			.	.	.	.	.	.
rs11784933	8	139914359	AC021744.1, TRAPPC9	30487518	C	T	0.236754	0.247679	0.942208	0.881646	1.00693	0.0802942
rs6578061	8	140035635	TRAPPC9	30578418	G	A	0.358041	0.364482	0.972473	0.916774	1.03156	0.354874
rs7830900	8	140109052	TRAPPC9	30595370	G	A	0.159524	0.155406	0.969437	0.897276	1.0474	0.429517
rs10087782	8	140848521	PTK2	30224653	T	C	0.287985	0.291721	0.982012	0.922565	1.04529	0.570314
rs6987335	8	141225259	AC011676.5, SLC45A4	30595370	T	G	0.145757	0.152109	0.951115	0.877977	1.03035	0.219259
rs34591516	8	141356987	GPR20	27618447			.	.	.	.	.	.
rs78192203	8	141364973	GPR20	28498854			.	.	.	.	.	.
rs111409240	8	141379854	GPR20, AC100803.2	31217584			.	.	.	.	.	.
rs76735299	8	141386381	AC100803.2, GPR20	27841878, 30595370	G	A	0.121307	0.122104	0.992572	0.910212	1.08238	0.854229
rs4129585	8	142231572	TSNARE1	30224653	A	C	0.20536	0.193205	0.926636	0.863805	0.994038	0.0339882
rs7012636	8	142251870	TSNARE1	30578418	A	G	0.483702	0.466595	0.933696	0.882299	0.988087	0.0152052
rs12675715	8	142270206	TSNARE1	30595370	T	G	0.496362	0.50029	0.984413	0.930261	1.04172	0.57355
rs62525059	8	142901545	GML, CYP11B2	29403010, 30487518	G	A	0.334577	0.370618	0.853859	0.804294	0.906478	2.58013e-07
rs3802228	8	142910802	GML, CYP11B2	30578418	A	G	0.31793	0.349291	0.868364	0.81731	0.922606	5.8771e-06
rs3802230	8	142911448	CYP11B2, GML	30595370	C	A	0.318263	0.349627	0.868414	0.817371	0.922645	5.85784e-06
rs6418	8	142914947	CYP11B2, GML	29403010, 30487518	A	G	0.313535	0.346292	0.862204	0.811337	0.91626	1.8296e-06
rs138088171	8	142938855	CYP11B2, LY6E-DT	30487518	C	T	0.326509	0.357433	0.871539	0.820635	0.9256	7.92224e-06
rs62524579	8	142979538	LY6E-DT, CYP11B2	27841878, 28135244, 30487518	G	A	0.357722	0.388167	0.877882	0.82766	0.931152	1.65811e-05
rs4076877	8	143820544	PUF60	28135244			.	.	.	.	.	.
rs56233017	8	143907320	PLEC, AC109322.2	30224653			.	.	.	.	.	.
rs520015	9	211762	AL158832.2, DOCK8-AS1	30224653, 30595370	C	G	0.310301	0.317658	1.03474	0.973406	1.09995	0.269959
rs60191654	9	753648	KANK1, DMRT1	30224653			.	.	.	.	.	.
rs12216886	9	2493751	VLDLR-AS1	30224653	T	G	0.375051	0.394206	0.922249	0.869957	0.977684	0.00630572
rs872256	9	2496480	VLDLR-AS1	26969751	T	A	0.465078	0.4532	0.953291	0.900716	1.00893	0.0985483
rs28558845	9	4334791	GLIS3	30224653	G	C	0.249732	0.256758	0.963524	0.902627	1.02853	0.263708
rs7041664	9	8010674	PTPRD, AL135923.2	27841878	C	A	0.259397	0.255783	1.01908	0.955348	1.08706	0.562751
rs1332813	9	9350706	PTPRD	30224653	T	C	0.342855	0.343573	1.00319	0.945149	1.06479	0.916841
rs1547287	9	9354303	PTPRD	30595370	T	C	0.343093	0.343669	0.997451	0.939753	1.05869	0.933203
rs35287509	9	10594635	PTPRD	30224653			.	.	.	.	.	.
rs111791351	9	19111189	PLIN2	30578418			.	.	.	.	.	.
rs2780841	9	20612517	MLLT3	30578418	C	T	0.297288	0.307479	0.952833	0.895705	1.0136	0.123654
rs4364717	9	21801531	AL359922.1, RN7SL151P	28135244	A	G	0.425148	0.445211	1.08506	1.02474	1.14892	0.00516406
rs9644861	9	22090936	CDKN2B-AS1	30578418	C	T	0.343461	0.352516	1.04072	0.98057	1.10456	0.185582
rs1333045	9	22119196	CDKN2B-AS1	30595370	T	C	0.490927	0.498929	1.03253	0.975724	1.09264	0.258747
rs13286845	9	22934664	AL391117.1	30595370	A	C	0.405302	0.397081	0.966356	0.912227	1.0237	0.240489
rs9886665	9	22942771	AL391117.1	30224653	T	C	0.424881	0.417859	0.97161	0.917554	1.02885	0.318151
rs76452347	9	35906474	HRCT1	27618448, 30595370			.	.	.	.	.	.
rs1928244	9	38058668	SHB, AL138752.2	30595370	G	A	0.329216	0.330485	0.994274	0.936192	1.05596	0.852111
rs7042283	9	68903111	PIP5K1B	30578418			.	.	.	.	.	.
rs55962158	9	74627763	RORB	30595370			.	.	.	.	.	.
rs11141731	9	87273557	AL353752.1, AL136367.1	30224653	C	T	0.212977	0.209309	1.02227	0.953967	1.09545	0.530487
rs2761679	9	92419346	OMD, CENPP	30578418	A	G	0.250084	0.256434	0.966983	0.905889	1.0322	0.315257
rs7045409	9	92439258	CENPP	30224653	T	A	0.249543	0.256433	0.964197	0.903242	1.02927	0.275632
rs7020564	9	106907735	ZNF462	30224653	A	T	0.323163	0.313701	1.04456	0.983199	1.10976	0.140346
rs568998724	9	107040156	AL807761.4	28270201			.	.	.	.	.	.
rs7034315	9	109593612	PALM2AKAP2	30595370			.	.	.	.	.	.
rs7043304	9	109595870	PALM2AKAP2	30224653	C	T	0.0792452	0.0783761	0.988101	0.8898	1.09726	0.823489
rs7847526	9	110391049	SVEP1	30578418	T	C	0.391817	0.385633	1.02637	0.96856	1.08762	0.381149
rs10817007	9	110392967	SVEP1	30595370	T	G	0.388232	0.382891	1.0228	0.965105	1.08395	0.450029
rs28663144	9	110436611	SVEP1	27841878			.	.	.	.	.	.
rs2418173	9	111614473	LRRC37A5P	31647587	A	G	0.445462	0.430997	0.94293	0.890738	0.99818	0.0420288
rs111296842	9	113448483	RGS3	30595370			.	.	.	.	.	.
rs10982007	9	113932925	ZNF618	30595370	G	A	0.262885	0.256591	1.03327	0.968904	1.10192	0.320032
rs10448275	9	113940586	ZNF618	30578418	T	G	0.297412	0.291088	1.03093	0.969017	1.09679	0.336551
rs7859905	9	115588732	AL691420.1	30487518	T	A	0.193092	0.193226	0.999139	0.930039	1.07337	0.981163
rs1861881	9	116549977	ASTN2, ASTN2-AS1	30224653	G	T	0.185416	0.196924	0.928261	0.863251	0.998166	0.0444765
rs811689	9	116648477	ASTN2	30595370	C	T	0.462046	0.452696	1.03839	0.981103	1.09903	0.192867
rs10760117	9	120824459	PSMD5	27618452	T	G	0.384288	0.392257	0.967007	0.912395	1.02489	0.255884
rs6478585	9	122945068	RABGAP1	30595370	C	G	0.286008	0.274678	1.05777	0.993495	1.12621	0.0807722
rs10818775	9	122993292	RABGAP1	27841878	C	T	0.285966	0.274696	0.945664	0.888199	1.00685	0.0824023
rs10818962	9	124420014	ADGRD2, PSMB7	30595370	C	G	0.209229	0.205968	1.02002	0.951448	1.09354	0.574373
rs72765283	9	125110835	SCAI	30595370			.	.	.	.	.	.
rs16927927	9	125181059	PPP6C	30578418	T	C	0.235357	0.239937	0.97504	0.912185	1.04223	0.457376
rs7852065	9	125699744	MAPKAP1	30595370	T	C	0.314765	0.322344	0.965688	0.90866	1.02629	0.259103
rs7023828	9	125736315	AL358074.1, MAPKAP1	30224653, 30578418	C	T	0.304588	0.309583	0.976795	0.91859	1.03869	0.452548
rs1891730	9	127546749	NIBAN2	30224653	T	C	0.190856	0.183036	0.949845	0.883754	1.02088	0.162225
rs184457	9	129177740	AL158151.1, IER5L	30224653	G	A	0.10897	0.106157	1.02974	0.940264	1.12774	0.527792
rs687621	9	133261662	ABO	27618447	A	G	0.459655	0.457617	1.00824	0.952602	1.06713	0.777385
rs507666	9	133273983	ABO	27841878			.	.	.	.	.	.
rs6271	9	133657152	DBH-AS1, DBH	27618452, 28739976, 30578418, 30595370			.	.	.	.	.	.
rs11145807	9	136626337	AL590226.1, AL590226.2	30224653, 30595370			.	.	.	.	.	.
rs821317	9	137594182	ARRDC1, ZMYND19	30578418	G	A	0.127519	0.12317	1.04047	0.955723	1.13272	0.357165
rs11252344	10	4101743	AC025822.2, LINC00702	30595370			.	.	.	.	.	.
rs10751962	10	4130519	AC025822.2, LINC00702	27841878	C	T	0.132609	0.132294	0.997261	0.917443	1.08402	0.948358
rs56352451	10	5762902	TASOR2	30224653	C	T	0.220727	0.230298	0.946672	0.884353	1.01338	0.109599
rs11256837	10	10798572	CELF2	30578418			.	.	.	.	.	.
rs57062879	10	12236526	CDC123	30595370	A	G	0.439469	0.440557	0.995596	0.940438	1.05399	0.879487
rs10906391	10	13481937	BEND7	30224653	C	T	0.317499	0.316916	0.997308	0.938502	1.0598	0.930856
rs1891392	10	18047492	SLC39A12, CACNB2	30595370	T	C	0.261379	0.266452	1.02646	0.962494	1.09467	0.42979
rs4373814	10	18131043	CACNB2, SLC39A12	21909115	G	C	0.478869	0.486903	1.0327	0.975843	1.09286	0.265023
rs10764331	10	18162907	CACNB2	30595370	A	G	0.45724	0.466501	1.03796	0.980673	1.0986	0.199367
rs77353696	10	18190410	CACNB2	28135244			.	.	.	.	.	.
rs1813353	10	18418519	CACNB2	28739976, 29455858, 29912962	T	C	0.149084	0.155247	0.953349	0.880686	1.03201	0.239266
rs11014166	10	18419869	CACNB2	19430479, 27618448, 27841878	A	T	0.0603044	0.0625307	0.962112	0.8545	1.08328	0.521096
rs12258967	10	18439030	CACNB2	21909110, 30578418, 30595370			.	.	.	.	.	.
rs7069923	10	18441439	CACNB2	19197348	C	T	0.504778	0.494723	1.04104	0.983773	1.10164	0.156181
rs11014267	10	18448045	CACNB2	27841878			.	.	.	.	.	.
rs12243859	10	18451703	CACNB2	27618452			.	.	.	.	.	.
rs7100317	10	21475540	AL158209.1, AL358780.1	30595370	C	A	0.401974	0.397993	1.01672	0.959709	1.07713	0.546511
rs12779675	10	27908597	ARMC4	30595370	G	C	0.298497	0.301329	0.986604	0.927475	1.0495	0.670109
rs3802517	10	27944540	ARMC4	30224653	T	A	0.316687	0.320204	0.983924	0.925891	1.0456	0.60261
rs1265842	10	28635972	WAC, RNU4ATAC6P	30224653	T	C	0.34767	0.353212	1.02464	0.965574	1.08733	0.414497
rs2505084	10	30046591	JCAD	30578418	G	A	0.201842	0.199879	1.0123	0.943384	1.08626	0.719407
rs7905471	10	31805076	ARHGAP12, AL353769.1	30595370			.	.	.	.	.	.
rs76164690	10	32301434	EPC1	30224653	T	G	0.16367	0.158921	1.03573	0.95939	1.11815	0.371153
rs2246438	10	44777631	AL356157.1, TMEM72-AS1	27841878	G	A	0.0623878	0.0665214	0.933726	0.830975	1.04918	0.249866
rs4948643	10	44884311	TMEM72-AS1	30595370	T	C	0.406071	0.408207	0.99119	0.935712	1.04996	0.763314
rs2125067	10	47304942	GDF10	30487518	C	G	0.120774	0.119312	0.986248	0.904193	1.07575	0.749112
rs7093975	10	47314603	GDF2, GDF10	30595370	T	C	0.243068	0.247441	1.0239	0.958596	1.09366	0.483416
rs34130368	10	47327566	GDF2	30224653	G	T	0.441533	0.453027	0.954569	0.901721	1.01051	0.0972506
rs11000060	10	51909130	PRKG1	30595370	T	C	0.489794	0.485658	1.0167	0.960757	1.07589	0.564187
rs4141671	10	58578993	BICC1	30595370	T	C	0.494164	0.473099	0.919098	0.868529	0.972611	0.00358113
rs1177701	10	59864939	CCDC6	30595370	A	G	0.271349	0.276906	0.972458	0.912557	1.03629	0.391233
rs10821808	10	60630888	ANK3	30487518	G	A	0.418854	0.417168	0.993092	0.937747	1.0517	0.813705
rs10761530	10	60630968	ANK3	30224653	T	C	0.418794	0.416999	0.992649	0.937327	1.05123	0.801845
rs4590817	10	61707795	CABCOCO1	21909110, 28739976, 29455858			.	.	.	.	.	.
rs72831343	10	61755923	CABCOCO1	30595370			.	.	.	.	.	.
rs72831344	10	61758620	CABCOCO1	30578418			.	.	.	.	.	.
rs1530440	10	61764833	CABCOCO1	19430483, 27618447, 27618448, 27841878, 29455858	C	T	0.13337	0.136656	0.972252	0.89471	1.05651	0.507141
rs7076398	10	61773905	CABCOCO1, LINC02625	27618452	T	A	0.143574	0.146541	0.97636	0.900755	1.05831	0.562572
rs10821950	10	62052208	ARID5B	30595370	T	C	0.316922	0.326334	0.957776	0.901324	1.01776	0.166814
rs1848797	10	62793174	AC067751.1	27841878, 29912962	A	G	0.18994	0.195209	0.966681	0.899494	1.03889	0.352669
rs10995311	10	62805174	ADO, AC067751.1	27618447, 27618448, 30595370	C	G	0.18936	0.19425	0.968947	0.901521	1.04142	0.38944
rs6479908	10	63573888	REEP3	27841878	C	G	0.3251	0.310042	1.07196	1.00905	1.13879	0.0253231
rs560625443	10	67354852	CTNNA3	30578418			.	.	.	.	.	.
rs558363983	10	67453432	CTNNA3	30578418			.	.	.	.	.	.
rs533451950	10	67475334	CTNNA3	30578418			.	.	.	.	.	.
rs7914287	10	67590805	CTNNA3	27841878	T	C	0.256877	0.258381	1.0079	0.944718	1.0753	0.810757
rs545435	10	68028445	HERC4	30595370	C	G	0.170994	0.17578	1.03396	0.959202	1.11454	0.380683
rs12572586	10	72991821	RPL17P50, PLA2G12B	30224653			.	.	.	.	.	.
rs12247028	10	73650294	SYNPO2L	27618452	G	A	0.0523603	0.0549776	0.949763	0.836759	1.07803	0.420402
rs7394190	10	73661890	SYNPO2L, AC073389.2	30595370	G	A	0.43952	0.435298	1.01731	0.960936	1.07698	0.553521
rs11000752	10	73710597	AC022400.6, AC022400.5, AC022400	30578418	T	G	0.176764	0.174794	1.01369	0.941203	1.09177	0.721585
rs10824058	10	74031881	VCL	30595370			.	.	.	.	.	.
rs34868542	10	74226399	ADK	30578418	C	T	0.314738	0.308771	1.0282	0.967406	1.09282	0.36554
rs10788549	10	80298232	ZNF519P1	30595370	G	A	0.0770795	0.0799915	1.04106	0.936486	1.15732	0.459326
rs7096715	10	80436193	PRXL2A	30578418	T	C	0.0927612	0.0950656	1.02745	0.9321	1.13256	0.586345
rs10788569	10	87844975	CFL1P1	30578418	T	C	0.368392	0.366336	1.00888	0.95141	1.06983	0.767762
rs77413490	10	87921931	PTEN	30595370			.	.	.	.	.	.
rs11187142	10	92708928	AL590080.1, HHEX	30224653			.	.	.	.	.	.
rs4418728	10	93079967	NIP7P1, CYP26A1	30487518	G	T	0.380646	0.376914	0.984264	0.928545	1.04333	0.596288
rs10882397	10	94132902	PLCE1	30595370	C	A	0.405233	0.402403	0.988317	0.932969	1.04695	0.682736
rs932764	10	94136183	PLCE1	21909115, 27618452, 27841878, 28739976	A	G	0.464712	0.4708	1.02475	0.968252	1.08455	0.392213
rs7080472	10	94253193	PLCE1	30487518	G	T	0.450677	0.453963	0.986823	0.932285	1.04455	0.645584
rs57866767	10	94263320	PLCE1	30578418	T	C	0.444491	0.449719	0.979076	0.9249	1.03643	0.46566
rs11187838	10	94278929	PLCE1-AS1, PLCE1	30595370	G	A	0.442279	0.448655	0.974519	0.92057	1.03163	0.372227
rs4494250	10	94804000	CYP2C19, AL583836.1	27618448	G	A	0.213124	0.215886	0.983742	0.918113	1.05406	0.64206
rs199562446	10	94827994	AL583836.1, CYP2C19	30578418	C	T	0.301211	0.304045	0.986662	0.927678	1.0494	0.671147
rs4110517	10	94890571	RPL7AP52, CYP2C9	27841878	A	G	0.309672	0.313393	1.0175	0.957132	1.08167	0.579782
rs12221125	10	95502784	SORBS1	30595370	T	C	0.326353	0.325304	1.00479	0.945951	1.06728	0.877073
rs603424	10	100315722	PKD2L1	30224653, 30595370			.	.	.	.	.	.
rs10883543	10	100792995	PAX2	30595370			.	.	.	.	.	.
rs4551692	10	100796696	PAX2	27841878			.	.	.	.	.	.
rs112184198	10	100844757	AL138762.1, PAX2	28135244, 30578418			.	.	.	.	.	.
rs10883617	10	101353278	BTRC, AL133387.2	30595370	T	C	0.187616	0.195037	0.953163	0.886644	1.02467	0.193258
rs72847884	10	101355588	BTRC	30224653			.	.	.	.	.	.
rs3218248	10	101768487	AC010789.1, FGF8	30578418			.	.	.	.	.	.
rs17114641	10	102527602	SUFU	30578418	T	G	0.474366	0.475974	0.993573	0.93885	1.05149	0.824228
rs4919669	10	102712218	ARL3	28348047, 30487518	T	A	0.464621	0.470256	0.977617	0.923713	1.03467	0.434883
rs284844	10	102794772	WBP1L	28348047, 30487518	A	G	0.490888	0.480469	1.04259	0.985229	1.1033	0.149842
rs1004467	10	102834750	CYP17A1	19430479, 27618448, 27736895, 27841878, 30487518	A	G	0.301757	0.324644	0.899034	0.845414	0.956055	0.000686341
rs3824755	10	102836092	CYP17A1	24001895	G	C	0.288112	0.311057	0.896382	0.84223	0.954016	0.000585048
rs4409766	10	102856906	BORCS7-ASMT, BORCS7	25249183, 28348047, 30487518, 31217584	T	C	0.259794	0.283776	0.885826	0.830647	0.944669	0.000222101
rs12416687	10	102869254	BORCS7-ASMT	24954895	T	C	0.0714324	0.0719603	0.9921	0.888935	1.10724	0.886458
rs140473396	10	103036129	CNNM2	30578418	G	GAC	0.23486	0.258142	0.882124	0.825369	0.942782	0.00018551
rs943037	10	103076162	CNNM2	27618452	C	T	0.238188	0.261732	0.881917	0.825439	0.942259	0.000197548
rs11191548	10	103086421	CNNM2	19430483, 21572416, 21909115, 26390057, 27618447, 28739976, 29455858, 30487518, 31217584	T	C	0.238583	0.261831	0.883389	0.826845	0.943799	0.000240221
rs117208459	10	103126864	NT5C2	28135244			.	.	.	.	.	.
rs11191580	10	103146454	NT5C2	28348047, 30487518, 30595370	T	C	0.238487	0.261617	0.883899	0.827314	0.944354	0.000256865
rs12416331	10	103169157	NT5C2	30487518	T	A	0.231029	0.252966	0.88723	0.829824	0.948607	0.000440708
rs11191593	10	103179458	NT5C2	21909110, 24001895, 26390057, 30487518	T	C	0.238925	0.262053	0.884036	0.827476	0.944461	0.000253799
rs77420391	10	103186066	NT5C2	30487518	G	A	0.224463	0.245419	0.8899	0.831753	0.952112	0.000615042
rs112913898	10	103199143	ST13P13, NT5C2	29403010, 30487518	G	A	0.233901	0.256094	0.886882	0.829735	0.947964	0.000335207
rs11191847	10	103890868	STN1	30595370	G	C	0.360836	0.345958	1.06728	1.00616	1.13211	0.0306558
rs4387287	10	103918139	STN1	27618447, 28739976	A	C	0.157116	0.159396	1.01726	0.941225	1.09944	0.66679
rs111447985	10	103918153	STN1	30487518	C	A	0.0880942	0.0724299	1.23716	1.11842	1.36851	2.03886e-05
rs17116149	10	103928292	STN1, SLK	30487518	G	A	0.0929514	0.077636	1.21749	1.1034	1.34338	6.26652e-05
rs11191871	10	103947673	STN1, SLK	29403010, 30487518	A	G	0.0922497	0.0782905	1.19642	1.08404	1.32045	0.000341115
rs111790405	10	104685687	SORCS3	30578418			.	.	.	.	.	.
rs191784289	10	105135184	SORCS3	30224653, 30595370			.	.	.	.	.	.
rs111777102	10	110206068	MXI1, SNRPGP12	30224653			.	.	.	.	.	.
rs34872471	10	112994312	TCF7L2	27841878			.	.	.	.	.	.
rs7903146	10	112998590	TCF7L2	30578418			.	.	.	.	.	.
rs4575195	10	113005988	TCF7L2	30595370			.	.	.	.	.	.
rs59682205	10	113839323	DCLRE1A	27841878			.	.	.	.	.	.
rs180913	10	113978800	NHLRC2, ADRB1	30487518	T	A	0.430988	0.435165	0.983132	0.928551	1.04092	0.559982
rs2782980	10	114021768	ADRB1, NHLRC2	21909110, 28739976, 29455858, 30595370	T	C	0.138447	0.136763	0.985905	0.908324	1.07011	0.734061
rs7076938	10	114029616	NHLRC2, ADRB1	27618448	C	T	0.192368	0.191287	0.993053	0.924262	1.06696	0.848207
rs740746	10	114033028	ADRB1, NHLRC2	27618452, 29912962	G	A	0.194455	0.193511	0.993979	0.925398	1.06764	0.868107
rs1801253	10	114045297	ADRB1	27618447, 27841878, 29455858, 29912962, 30578418	G	C	0.193382	0.192531	0.994551	0.925792	1.06842	0.880212
rs10787517	10	114055047	AC022023.2, ADRB1	28739976			.	.	.	.	.	.
rs11592166	10	116742544	HSPA12A	30578418	G	C	0.119454	0.126127	0.939916	0.861598	1.02535	0.137203
rs11197813	10	116764422	HSPA12A	30224653	A	G	0.231829	0.222179	1.05654	0.987924	1.12993	0.104898
rs7095308	10	119666800	BAG3	30595370	G	A	0.064046	0.0608556	1.05601	0.940483	1.18573	0.355299
rs17617337	10	119667372	BAG3	27841878			.	.	.	.	.	.
rs11592107	10	121209450	LINC01153, RN7SKP167	30224653	G	A	0.216043	0.216128	0.999497	0.933101	1.07062	0.988494
rs1907220	10	121211409	RN7SKP167, LINC01153	30595370	A	G	0.215896	0.215839	0.999658	0.933234	1.07081	0.992217
rs4752693	10	122404095	PLEKHA1	30595370			.	.	.	.	.	.
rs72834448	10	122472904	HTRA1	30578418			.	.	.	.	.	.
rs72834453	10	122475710	HTRA1	30224653			.	.	.	.	.	.
rs4411245	10	125024212	CTBP2	30224653	G	A	0.317639	0.321847	0.98084	0.923036	1.04226	0.522693
rs7894027	10	131959491	PPP2R2D	30578418	T	C	0.215225	0.210336	0.97123	0.906566	1.04051	0.404717
rs7912283	10	131959515	PPP2R2D	30224653, 30595370	G	A	0.215415	0.210575	0.971536	0.906872	1.04081	0.40985
rs1133400	10	132645884	INPP5A	30224653, 30595370	A	G	0.295009	0.296347	0.993598	0.933845	1.05717	0.838807
rs12770172	10	132686214	INPP5A	30578418	A	G	0.133122	0.134293	0.98994	0.910872	1.07587	0.811261
rs79889784	11	1680887	FAM99A, FAM99B	30595370			.	.	.	.	.	.
rs569550	11	1865838	AC051649.1, LSP1	29403010, 30487518, 30578418, 30595370	T	G	0.231707	0.242789	1.06316	0.994336	1.13676	0.069502
rs592373	11	1869760	LSP1	27618452	G	A	0.184658	0.194051	1.06311	0.988512	1.14334	0.100427
rs4980389	11	1871355	LSP1	29403010, 29912962, 30487518	G	A	0.230852	0.240737	1.05639	0.987907	1.12963	0.104728
rs1973765	11	1877434	LSP1	30487518	T	C	0.244092	0.253559	1.05196	0.985002	1.12347	0.125206
rs661348	11	1884062	LSP1	27841878, 29455858, 30487518	T	C	0.42976	0.439637	1.04101	0.983208	1.10222	0.170221
rs7483477	11	1899025	LINC01150	27841878, 29455858, 29912962	T	G	0.26451	0.264064	1.0023	0.940028	1.06869	0.944366
rs909116	11	1920716	TNNT3	27618448	T	C	0.404621	0.416487	1.05026	0.991462	1.11254	0.095251
rs217727	11	1995678	H19	27841878, 29455858	G	A	0.392052	0.390402	1.00695	0.950257	1.06703	0.815716
rs3741210	11	2148310	INS-IGF2, IGF2-AS, AC132217.2	30595370	A	G	0.460638	0.455077	1.02265	0.966224	1.08238	0.439428
rs10160399	11	4495346	OR52M2P, OR52K1	23251661	C	T	0.0602588	0.0595652	1.01239	0.898851	1.14027	0.840055
rs17224476	11	4652558	OR51E1	30224653			.	.	.	.	.	.
rs2929184	11	6267888	CCKBR	30224653	A	G	0.0951873	0.0993832	0.953339	0.865909	1.0496	0.310676
rs110419	11	8231306	LMO1	27618447	A	G	0.31493	0.319369	0.979709	0.921845	1.04121	0.50702
rs871677	11	8717296	DENND2B	30595370	T	C	0.371658	0.380385	1.0379	0.978912	1.10044	0.188128
rs10743086	11	8753376	DENND2B	30224653	G	A	0.185769	0.186144	0.99753	0.927553	1.07279	0.946616
rs58068637	11	9730328	SWAP70	30578418	T	T	0.376708	0.363312	1.05916	0.999042	1.12289	0.0515616
rs360158	11	9732054	SWAP70	27841878, 30487518	G	A	0.324429	0.34037	1.07449	1.01157	1.14133	0.0178917
rs360153	11	9740727	SWAP70	30224653	T	C	0.398318	0.380297	1.07876	1.01813	1.14299	0.010174
rs373894	11	9741547	SWAP70	30595370	A	C	0.39963	0.381081	1.08108	1.02035	1.14542	0.00819445
rs2649044	11	9742422	SWAP70	28739976, 30487518	C	T	0.398326	0.379925	1.0805	1.01977	1.14484	0.00867491
rs4910498	11	9743956	SWAP70	29403010, 30487518	A	T	0.400335	0.381505	1.08231	1.02153	1.1467	0.00717617
rs117518788	11	9980672	SBF2	30595370			.	.	.	.	.	.
rs66803065	11	10004305	SBF2	27841878			.	.	.	.	.	.
rs1470260	11	10253573	SBF2	30595370	T	C	0.0606285	0.0594713	1.02071	0.906504	1.14931	0.73494
rs7129220	11	10328991	AMPD3	21909115, 27841878			.	.	.	.	.	.
rs2084600	11	10330748	AMPD3	30578418	A	G	0.0605616	0.0608953	0.994166	0.883011	1.11931	0.922497
rs1450271	11	10334568	AMPD3	27618452	C	T	0.0603791	0.0608969	0.99095	0.880023	1.11586	0.880131
rs11042906	11	10643688	MRVI1	30595370			.	.	.	.	.	.
rs11022734	11	13260033	ARNTL, AC022878.1	30487518	A	G	0.466565	0.467603	0.995837	0.940939	1.05394	0.884139
rs900145	11	13272358	ARNTL, AC022878.1	27618448, 29455858, 30487518	C	T	0.481138	0.481392	0.998984	0.943994	1.05718	0.971583
rs10832013	11	13273806	AC022878.1, ARNTL	30595370	G	T	0.484699	0.484429	1.00108	0.945988	1.05938	0.969843
rs7928655	11	13278705	ARNTL	27841878, 30487518	C	G	0.483922	0.483454	1.00187	0.946736	1.06023	0.947694
rs12787709	11	14617711	PSMA1	27841878	G	A	0.485964	0.490921	0.980355	0.926409	1.03744	0.49398
rs1879888	11	14657701	PDE3B	30595370	A	G	0.404806	0.398713	0.974969	0.920353	1.03283	0.39197
rs1401454	11	16228637	SOX6	23972371	C	T	0.494957	0.499336	1.01767	0.96169	1.07691	0.54643
rs9971406	11	16256743	SOX6	30487518	G	T	0.226141	0.216492	0.945539	0.883605	1.01181	0.105711
rs146669915	11	16269265	SOX6	30578418			.	.	.	.	.	.
rs4757391	11	16281393	SOX6	25249183, 27841878	C	T	0.229415	0.219526	0.944767	0.883185	1.01064	0.0999292
rs10832586	11	16282543	SOX6	30595370	A	C	0.229375	0.219486	1.05847	0.98947	1.13227	0.0998956
rs1156725	11	16286154	SOX6	27618452	C	T	0.228096	0.217623	0.941313	0.879829	1.00709	0.0805585
rs12799126	11	16286917	SOX6	29912962, 30578418	G	T	0.228096	0.217608	1.06244	0.993044	1.13669	0.0801216
rs7131442	11	16326515	SOX6	30487518	A	T	0.228689	0.217767	1.06502	0.995513	1.13938	0.0652672
rs414992	11	16872543	PLEKHA7	30578418	C	T	0.206023	0.204715	1.00805	0.939932	1.0811	0.821991
rs381815	11	16880721	PLEKHA7	19430479, 21909110, 27841878, 28739976	C	T	0.206654	0.205203	1.00892	0.940813	1.08195	0.803326
rs416258	11	16890089	PLEKHA7	29912962, 30595370	G	C	0.252834	0.252599	1.00124	0.938146	1.06858	0.970239
rs11024074	11	16895672	PLEKHA7	19430479, 27618448	T	C	0.253501	0.252962	1.00286	0.939711	1.07025	0.930964
rs177542	11	16901107	PLEKHA7	28739976	G	A	0.289173	0.288909	1.00129	0.940717	1.06576	0.967322
rs757081	11	17330136	NUCB2	27841878, 28739976	C	G	0.314976	0.318733	0.982791	0.924743	1.04448	0.573417
rs1557765	11	17382092	AC124798.1	30595370	T	C	0.335701	0.342036	1.02868	0.968897	1.09215	0.352185
rs10734252	11	17383292	AC124798.1	29912962, 30578418	G	A	0.336414	0.342619	1.02806	0.968339	1.09146	0.363013
rs5219	11	17388025	KCNJ11	27618448	T	C	0.362662	0.366618	1.01722	0.95911	1.07886	0.569393
rs10766533	11	19203130	CSRP3, CSRP3-AS1	30224653	T	A	0.409252	0.414389	1.02143	0.964337	1.08191	0.471908
rs1562445	11	22345740	SLC17A6	30595370			.	.	.	.	.	.
rs11026585	11	22493958	AC055878.1	30595370	T	A	0.154133	0.147758	1.051	0.971647	1.13683	0.215082
rs11026586	11	22493987	AC055878.1	30224653	G	A	0.154122	0.147751	1.05098	0.971628	1.13681	0.215281
rs17309741	11	27281891	CCDC34, BBOX1-AS1	30595370	T	C	0.0506412	0.0511368	0.989791	0.870041	1.12602	0.876598
rs925946	11	27645655	BDNF-AS	27618447			.	.	.	.	.	.
rs11030119	11	27706555	BDNF, AC103796.1	27841878, 28135244			.	.	.	.	.	.
rs2585810	11	28462240	METTL15	27841878, 30595370	G	A	0.425746	0.425036	1.00291	0.947138	1.06196	0.921019
rs7927974	11	30329676	ARL14EP	30595370	A	G	0.34925	0.347063	0.99041	0.93334	1.05097	0.75015
rs11031051	11	30334160	ARL14EP	30224653	A	C	0.348514	0.34682	0.992559	0.93534	1.05328	0.805106
rs544625	11	30494949	MPPED2	30578418	A	G	0.488614	0.49309	0.98225	0.928206	1.03944	0.538542
rs919045	11	31090263	DCDC1	30224653	T	C	0.0572002	0.0531949	1.07986	0.955549	1.22035	0.217955
rs61879810	11	31799919	PAX6	27841878	A	G	0.366257	0.360515	0.975483	0.919832	1.0345	0.40353
rs694617	11	31803970	PAX6	30595370	T	G	0.365898	0.35967	0.973417	0.917871	1.03232	0.364451
rs5030179	11	32426709	WT1	30595370	T	C	0.256829	0.262567	1.0303	0.965747	1.09916	0.365171
rs190194639	11	34046490	AC090469.2, LMO2	30224653			.	.	.	.	.	.
rs6485486	11	43997057	AC087521.3	30595370	C	A	0.278359	0.26741	1.05674	0.992008	1.12569	0.0874013
rs3740781	11	45234375	AC103681.2, PRDM11	30578418	C	T	0.252576	0.246581	1.03252	0.967381	1.10205	0.331821
rs6485612	11	45309135	LINC02696, SYT13	30595370	C	A	0.454976	0.442066	1.05358	0.995379	1.11519	0.0705011
rs2932513	11	46048627	PHF21A	30595370	G	A	0.268023	0.272452	0.977789	0.917325	1.04224	0.491194
rs140887381	11	46294028	CREB3L1	30595370			.	.	.	.	.	.
rs72910063	11	46323584	DGKZ, CREB3L1	30578418	C	T	0.0572924	0.0602143	0.948527	0.840079	1.07097	0.382712
rs1585453	11	46863162	LRP4, LRP4-AS1	30224653			.	.	.	.	.	.
rs2301216	11	47335319	MYBPC3	30595370	A	T	0.314204	0.310052	0.980851	0.922838	1.04251	0.530734
rs11039216	11	47385041	AC090559.1	30578418	C	T	0.200093	0.189752	1.06813	0.995051	1.14658	0.0650717
rs7103648	11	47440232	RAPSN	27618452, 28739976	A	G	0.27213	0.256062	1.08621	1.01917	1.15766	0.0111088
rs7107356	11	47654618	AGBL2, MTCH2	27841878, 30595370	A	G	0.281898	0.266115	1.08259	1.01649	1.153	0.0139961
rs12286721	11	47679976	AGBL2	27618447	C	A	0.282255	0.266975	0.926148	0.869621	0.986349	0.017495
rs59652089	11	47885798	AC023232.1, NUP160	30578418	C	T	0.425241	0.437049	0.952995	0.900013	1.0091	0.100825
rs12225683	11	48714540	AC027369.6, OR4A44P	30578418	T	A	0.215568	0.211717	1.02319	0.955117	1.09611	0.473656
rs61448762	11	48902204	AC027369.5, AC027369.3	27841878	G	A	0.166694	0.162187	1.03335	0.957725	1.11494	0.399577
rs142750344	11	49237842	FOLH1, AC118942.1	30595370			.	.	.	.	.	.
rs4109837	11	49350499	AC118942.1	30578418	A	T	0.27755	0.268047	0.953224	0.894797	1.01547	0.13658
rs11040595	11	49857205	AP006587.4, AP006587.6	30578418	G	T	0.238914	0.230217	1.04963	0.982164	1.12174	0.153592
rs74419455	11	50620712	OR4C50P, AC024405.1	30595370			.	.	.	.	.	.
rs4980470	11	50665628	OR4C50P, AC024405.1	30578418	G	A	0.196565	0.187678	0.944346	0.879332	1.01417	0.115261
rs4385883	11	54579941	AC024405.1, OR4C50P	30224653	T	A	0.19912	0.189579	0.940876	0.876397	1.0101	0.0920838
rs11229252	11	55362164	OR4A16, OR4A15	30578418	C	T	0.151395	0.141428	1.08305	1.0006	1.1723	0.0461123
rs11525445	11	55583531	OR4C16, OR4C11	30595370	C	T	0.159705	0.148679	1.08825	1.00711	1.17593	0.0332
rs74237369	11	55587706	OR4C11, OR4C16	27841878	G	T	0.161029	0.150031	1.08737	1.00656	1.17467	0.0336352
rs182996269	11	55986439	OR5F1, OR7E5P	30578418			.	.	.	.	.	.
rs72915971	11	57158067	OR5BP1P, LRRC55	30595370			.	.	.	.	.	.
rs486995	11	57753756	AP001931.1, CTNND1, AP001931.2	30595370	A	T	0.192842	0.198997	1.03985	0.96799	1.11704	0.283609
rs685149	11	57889941	OR5BA1P, OR5AZ1P	27841878	A	G	0.109947	0.108615	0.986407	0.901069	1.07983	0.765457
rs11229457	11	58439730	OR5B12	27618447	C	T	0.178743	0.190599	0.924257	0.858645	0.994882	0.0361249
rs7102852	11	58590875	ZFP91-CNTF, ZFP91	30578418	G	A	0.193197	0.20424	0.932988	0.868619	1.00213	0.0577023
rs1938598	11	58646437	GLYAT	27841878	T	C	0.192588	0.203872	0.931446	0.867112	1.00055	0.0523996
rs61889554	11	58656608	GLYAT	30595370	C	A	0.0818804	0.0856871	0.951613	0.858526	1.05479	0.347827
rs7125196	11	61505093	AP003108.1	29912962, 30578418	T	C	0.489789	0.469298	0.921167	0.870476	0.97481	0.00432611
rs751984	11	61510774	LRRC10B	26390057, 27618452, 27841878, 28739976, 29455858, 30487518, 30595370	T	C	0.48393	0.464096	0.923522	0.872684	0.977322	0.00581334
rs751985	11	61511118	SYT7, LRRC10B	30487518	C	T	0.498658	0.479065	0.924574	0.873709	0.9784	0.00604434
rs4980515	11	63977137	AP000721.1	30224653	T	C	0.154075	0.159051	0.963018	0.890538	1.0414	0.347743
rs588177	11	64256584	PLCB3	30595370	C	A	0.297632	0.296027	1.00772	0.947249	1.07205	0.808055
rs117874826	11	64260194	PLCB3	30595370			.	.	.	.	.	.
rs12790427	11	65617256	PCNX3	30487518	C	T	0.479768	0.488112	0.967142	0.913902	1.02348	0.249909
rs12801636	11	65623846	PCNX3	27618448	G	A	0.485767	0.493872	0.968086	0.914815	1.02446	0.264652
rs2306363	11	65638129	SIPA1	27841878, 29912962, 30578418, 30595370	G	T	0.260772	0.270078	0.953389	0.893969	1.01676	0.14808
rs3741378	11	65641466	SIPA1	27618452, 27841878, 29455858	C	T	0.376521	0.387143	0.955995	0.901807	1.01344	0.129758
rs67976715	11	68256274	KMT5B, C11orf24	30224653	G	C	0.14293	0.141525	1.01159	0.933008	1.09679	0.780548
rs72930293	11	69305953	MYEOV	27841878	C	T	0.187592	0.176931	1.07416	0.998889	1.15511	0.0530729
rs11228620	11	69306875	MYEOV	30595370	A	C	0.31542	0.302064	1.06459	1.00163	1.13151	0.0429682
rs67330701	11	69312240	MYEOV	28135244	C	T	0.28855	0.285824	1.01341	0.952046	1.07872	0.6563
rs11263441	11	69437232	AP000439.1, AP000439.2	30578418	G	A	0.402712	0.406243	0.985447	0.930222	1.04395	0.6187
rs111412755	11	69973033	AP003555.2, AP007216.2	30595370			.	.	.	.	.	.
rs72931748	11	69979308	AP003555.2, AP007216.2	30578418			.	.	.	.	.	.
rs875106	11	70159535	ANO1	30224653	G	A	0.184079	0.183129	0.993683	0.923717	1.06895	0.864203
rs504217	11	72295042	CLPB	30224653	C	T	0.152311	0.162214	0.927982	0.857914	1.00377	0.06151
rs2298807	11	73357526	ARHGEF17	30224653			.	.	.	.	.	.
rs4420291	11	74663905	POLD3	30224653	G	A	0.368715	0.375102	0.973029	0.917636	1.03177	0.357421
rs7927515	11	76414286	GVQW3	27841878	C	A	0.231793	0.235584	0.979052	0.915607	1.04689	0.536894
rs10160382	11	76416170	AP002360.2, GVQW3	30595370	T	C	0.195749	0.198817	0.980812	0.91336	1.05325	0.595392
rs59986178	11	77648864	CLNS1A, RSF1	30224653	G	C	0.207775	0.19923	1.05414	0.983023	1.13041	0.138575
rs2450128	11	78229029	GAB2	30224653	G	A	0.431288	0.437686	0.974296	0.920213	1.03156	0.372239
rs145171075	11	80428361	AP006295.1, RNU6-544P	28498854			.	.	.	.	.	.
rs10830278	11	89483257	NOX4	30578418	T	A	0.439134	0.441348	1.00902	0.953118	1.06821	0.757539
rs2289125	11	89491285	NOX4	27841878, 30487518, 30595370	A	C	0.469371	0.472602	1.01305	0.957228	1.07214	0.642126
rs2289124	11	89491309	NOX4	30578418	G	A	0.209485	0.210453	0.994183	0.927429	1.06574	0.863199
rs11021221	11	95575690	AP000820.2	27841878	T	A	0.134656	0.145475	0.914052	0.841601	0.992739	0.0304157
rs187222839	11	98073424	AP001317.1, LINC02713	27841878			.	.	.	.	.	.
rs67885470	11	100127699	CNTN5	30595370	C	T	0.206188	0.201657	1.0283	0.958794	1.10285	0.423579
rs35571646	11	100662633	PPIAP43, RN7SL222P	30578418	C	CCT	0.230077	0.23119	1.00629	0.940888	1.07624	0.855442
rs6590811	11	100708153	ARHGAP42	29403010, 30487518	C	T	0.459612	0.45373	1.02399	0.967475	1.0838	0.413328
rs1502284	11	100713419	ARHGAP42	30487518	T	G	0.461726	0.455806	1.02413	0.967626	1.08393	0.410602
rs633185	11	100722807	ARHGAP42	21909110, 21909115, 26390057, 27618452, 27841878, 28739976, 29455858, 29912962, 30487518, 30940143	G	C	0.463339	0.456894	1.02629	0.969678	1.0862	0.371551
rs6590816	11	100730902	ARHGAP42	29403010, 30487518	G	A	0.407688	0.406554	1.00471	0.948504	1.06425	0.8734
rs604723	11	100739815	ARHGAP42	26390057, 29912962, 30487518, 30595370	T	C	0.463596	0.457457	1.02502	0.968482	1.08485	0.394872
rs486023	11	100772406	ARHGAP42	27841878	G	A	0.463721	0.459362	0.982614	0.92842	1.03997	0.54563
rs10895025	11	100877772	ARHGAP42	30595370			.	.	.	.	.	.
rs61892344	11	101230037	TRPC6, PGR-AS1	30224653	C	T	0.0616979	0.0614776	1.00382	0.892449	1.12909	0.949214
rs11608075	11	107202560	AP003057.1, AP000766.1	30595370	A	G	0.40803	0.401583	1.02712	0.96965	1.08799	0.363583
rs7951348	11	107211115	AP003057.1, AP000766.1	27841878	C	T	0.408015	0.401584	1.02705	0.969589	1.08792	0.364927
rs142065594	11	107220704	AP003057.1, AP000766.1	30578418	T	TTG	0.407475	0.401701	1.02426	0.96694	1.08497	0.415771
rs115381894	11	109148291	RNA5SP349, AP004146.1	27841878			.	.	.	.	.	.
rs12362593	11	111715367	SIK2	30224653			.	.	.	.	.	.
rs3867466	11	111797532	ALG9, AP001781.2	30595370	A	C	0.193519	0.193828	0.998023	0.92906	1.07211	0.95679
rs10891499	11	113053392	NCAM1	30595370	G	A	0.213126	0.203142	0.941212	0.878265	1.00867	0.088242
rs5794844	11	113089378	NCAM1	27841878	G	G	0.218378	0.20854	1.06036	0.990052	1.13566	0.0933895
rs17119370	11	116226419	LINC02151, AP000797.1	30595370	T	A	0.251267	0.258425	1.03841	0.972912	1.10832	0.257088
rs7116797	11	116836622	APOA1-AS, APOA1	27841878	A	G	0.464284	0.465678	1.00562	0.950164	1.06431	0.844475
rs1076485	11	116901725	SIK3	30595370	C	T	0.43475	0.435974	1.00499	0.949246	1.06401	0.864835
rs7128382	11	117152771	PAFAH1B2	30578418	A	C	0.498563	0.496715	1.00742	0.952003	1.06606	0.79841
rs12797557	11	117383406	CEP164	30578418			.	.	.	.	.	.
rs573455	11	117397168	CEP164	30595370	A	G	0.422359	0.422137	1.00091	0.945196	1.05991	0.975032
rs78799967	11	118395808	UBE4A	30595370			.	.	.	.	.	.
rs896693	11	120196374	OAF, TRIM29	30578418	G	A	0.167254	0.169168	0.986414	0.91444	1.06405	0.719922
rs12421941	11	120323648	TLCD5, POU2F3	30487518	A	G	0.210166	0.20525	1.03033	0.961149	1.10449	0.402599
rs476636	11	120455568	ARHGEF12	30595370	G	A	0.0545819	0.0528549	0.966594	0.85323	1.09502	0.593169
rs2305013	11	120469351	ARHGEF12	30487518	A	T	0.145128	0.142358	1.02276	0.94376	1.10837	0.57248
rs12574332	11	122650415	AP002469.1, UBASH3B	30224653	C	T	0.0745482	0.0761634	0.977086	0.877424	1.08807	0.673185
rs4427576	11	122739171	UBASH3B	30595370	A	T	0.140523	0.140394	1.00107	0.922806	1.08597	0.979341
rs1106243	11	122740722	UBASH3B	30578418	G	A	0.375095	0.376438	1.00574	0.948661	1.06625	0.846303
rs66518071	11	128892289	KCNJ5	28135244			.	.	.	.	.	.
rs10894192	11	130396222	ZBTB44-DT	27841878	T	A	0.114087	0.116783	1.02676	0.939433	1.12219	0.557846
rs11222084	11	130403335	ZBTB44-DT	27841878, 30578418, 30595370	A	T	0.0702464	0.074182	0.942939	0.844389	1.05299	0.293375
rs10736586	11	130598201	MIR8052, BAK1P2	30595370	C	T	0.412764	0.406832	0.975773	0.921272	1.0335	0.404172
rs10849594	12	934668	RAD52	30578418	T	C	0.161554	0.162224	0.995073	0.921466	1.07456	0.899888
rs12822733	12	946864	RAD52	30595370	C	G	0.164398	0.166772	0.982969	0.910779	1.06088	0.661294
rs11571376	12	950390	RAD52	30224653	C	G	0.293619	0.295249	0.992185	0.932439	1.05576	0.803507
rs55935819	12	2412413	CACNA1C	30224653	G	A	0.321906	0.320893	1.00465	0.945621	1.06737	0.880489
rs76895963	12	4275678	AC008012.1, CCND2-AS1, CCND2	30595370			.	.	.	.	.	.
rs75507123	12	5308690	AC006206.2	30224653	G	T	0.0581555	0.0557712	1.04539	0.926114	1.18003	0.471849
rs7132012	12	8679607	AC092490.3	30224653			.	.	.	.	.	.
rs736107	12	12474476	DUSP16	30578418	G	A	0.0921045	0.0939507	0.978356	0.887264	1.0788	0.661289
rs11609905	12	12503826	DUSP16	30595370	C	T	0.0873754	0.088945	0.980664	0.887262	1.0839	0.704257
rs7486387	12	12713977	CDKN1B, GPR19	30487518	G	A	0.265167	0.268825	0.981483	0.920585	1.04641	0.564533
rs34327	12	12720814	CDKN1B	29403010, 30487518	T	C	0.458407	0.480972	1.09484	1.03443	1.15878	0.00158862
rs34322	12	12726636	APOLD1	30487518	T	C	0.474307	0.497183	1.09592	1.03557	1.15979	0.00163417
rs2024385	12	12735504	APOLD1	30224653	T	A	0.472357	0.494124	0.91651	0.866027	0.969935	0.00245186
rs4763297	12	12736355	APOLD1	30595370	A	C	0.388453	0.373228	1.0667	1.0065	1.1305	0.02262
rs28621435	12	13708056	GRIN2B	30224653			.	.	.	.	.	.
rs7313556	12	15144425	RERG	30224653	A	G	0.434741	0.431851	0.988296	0.933472	1.04634	0.687141
rs61912333	12	19401883	PLEKHA5, AEBP2	30224653	C	G	0.253495	0.253579	0.999555	0.936622	1.06672	0.989145
rs61918270	12	19677397	AEBP2	30595370			.	.	.	.	.	.
rs10841376	12	19826947	AC024901.1	28135244	C	G	0.500949	0.491745	0.963853	0.910832	1.01996	0.20218
rs10841385	12	19854823	AC024901.1	30595370	G	A	0.429341	0.438207	0.964544	0.910977	1.02126	0.215835
rs11044990	12	20019998	LINC02398	30487518	A	G	0.483599	0.486903	0.98686	0.932547	1.04434	0.646795
rs12579720	12	20020830	LINC02398	26390057, 27841878, 28739976, 30487518	C	G	0.49572	0.490627	1.02059	0.964442	1.08	0.480313
rs11044991	12	20021430	LINC02398	30487518	G	A	0.460903	0.467603	0.973424	0.919723	1.03026	0.353896
rs3752728	12	20040038	LINC02398	27618452, 29455858	G	A	0.491087	0.485556	1.02238	0.966132	1.08191	0.442
rs78018265	12	20059726	LINC02398	30487518	G	A	0.101368	0.0965222	1.05586	0.961166	1.15989	0.232301
rs2303658	12	20125496	LINC02468	28135244	G	A	0.244177	0.24791	0.980078	0.917653	1.04675	0.550872
rs534298147	12	20196697	AC129102.1, LINC02468	30578418			.	.	.	.	.	.
rs60691990	12	20215335	AC129102.1, LINC02468	28135244, 30578418, 30595370			.	.	.	.	.	.
rs73075659	12	20220607	AC129102.1, LINC02468	28739976			.	.	.	.	.	.
rs7488780	12	20426458	PDE3A	30595370			.	.	.	.	.	.
rs7976167	12	24057665	SOX5	30224653	T	C	0.269037	0.271471	0.987733	0.92671	1.05278	0.704077
rs10842705	12	26316083	AC022509.2, AC055720.3, AC022509	30595370	A	G	0.444566	0.449809	1.02143	0.964915	1.08126	0.463928
rs11615755	12	27063628	MED21	30595370	T	G	0.070101	0.0645289	1.09286	0.977751	1.22152	0.10975
rs1098708	12	27168179	AC092747.1, STK38L	30224653	A	G	0.0585952	0.0534609	1.10202	0.976366	1.24384	0.11622
rs10771962	12	32504539	FGD4	30595370	G	T	0.0835545	0.0785451	1.06959	0.965329	1.18512	0.200615
rs7965392	12	42146478	GXYLT1, YAF2	30224653	G	A	0.412475	0.408673	1.01584	0.959098	1.07593	0.591834
rs1557848	12	47787591	HDAC7	30595370	A	G	0.11464	0.113613	1.0102	0.924331	1.10405	0.816902
rs11168244	12	47809158	HDAC7	27841878			.	.	.	.	.	.
rs11168516	12	48308282	AC024257.5, AC024257.1	30578418	C	T	0.218644	0.220581	0.988762	0.923375	1.05878	0.744642
rs2054903	12	48330710	AC024257.2, H1-7	30595370	G	A	0.215157	0.220272	0.970415	0.905917	1.03951	0.393717
rs1126930	12	49005349	DDN-AS1, PRKAG1	27618447, 30578418, 30595370			.	.	.	.	.	.
rs7977389	12	49587939	FAM186B, PRPF40B	27841878	T	C	0.0778189	0.0712988	1.09916	0.988517	1.2222	0.0826204
rs6580721	12	49761617	TMBIM6	30595370	A	G	0.0801843	0.0720214	1.12322	1.01149	1.24729	0.030201
rs10747570	12	50116154	AC074032.1, COX14	27841878, 30578418	A	G	0.0598494	0.0565251	0.941129	0.835016	1.06073	0.319867
rs7302981	12	50144032	AC074032.1, CERS5	27618447, 27618448, 28739976	A	G	0.0591497	0.0561373	0.946042	0.838848	1.06693	0.366003
rs4883481	12	50180528	LIMA1	30595370	T	C	0.0591784	0.0564363	0.950893	0.843199	1.07234	0.410978
rs17210898	12	50662728	DIP2B	27841878			.	.	.	.	.	.
rs4768862	12	50801044	ATF1	30578418	G	A	0.344579	0.336894	0.966366	0.910486	1.02568	0.260579
rs73099903	12	53046995	TNS2, AC068888.1	28739976, 30578418			.	.	.	.	.	.
rs12369033	12	53049172	AC068888.1, TNS2	30595370	G	C	0.133227	0.136437	0.972862	0.895236	1.05722	0.51348
rs17774123	12	53847495	AC076968.2	26969751			.	.	.	.	.	.
rs7136889	12	54043968	HOXC4	27618447	T	G	0.423845	0.434143	1.04294	0.984928	1.10436	0.150831
rs7134677	12	54047714	HOXC4	30487518, 30578418	C	T	0.402106	0.391406	1.04572	0.987065	1.10786	0.12317
rs7297416	12	54049306	HOXC4	27841878	A	C	0.441157	0.450057	1.03668	0.97928	1.09745	0.206806
rs10876531	12	54049934	HOXC4	30595370	A	C	0.441733	0.450088	1.0344	0.977127	1.09502	0.232554
rs7137749	12	56704256	NACA, PTGES3	30224653	T	C	0.366796	0.364842	0.991616	0.935076	1.05157	0.778074
rs10437954	12	57610139	ARHGEF25, DTX3	30224653, 30578418, 30595370			.	.	.	.	.	.
rs10784502	12	65950030	HMGA2	27841878	C	T	0.139002	0.139885	1.00739	0.928314	1.0932	0.860277
rs7970350	12	65966384	HMGA2, MIR6074	30595370	C	T	0.266412	0.266593	1.00093	0.938886	1.06707	0.977356
rs113744258	12	65979721	MIR6074, HMGA2	30578418			.	.	.	.	.	.
rs4143175	12	67388617	MRPL40P1, NTAN1P3	30224653	T	C	0.360438	0.350315	0.956768	0.901985	1.01488	0.139657
rs61929307	12	69603642	CCT2, LRRC10	30595370	T	G	0.206577	0.208313	0.989496	0.922736	1.06109	0.766847
rs1152958	12	69931889	MYRFL, PRANCR	27841878	G	A	0.242389	0.228675	1.07916	1.01007	1.15298	0.0239379
rs12370001	12	72650842	TRHDE	26969751			.	.	.	.	.	.
rs6539344	12	79265260	SYT1	30595370	G	T	0.150878	0.15736	1.05099	0.971267	1.13725	0.215205
rs7963801	12	79291446	SYT1	30224653	T	C	0.150476	0.156568	1.048	0.968411	1.13413	0.242232
rs4842313	12	79502039	AC027288.3	30595370	C	T	0.368347	0.368082	0.998863	0.941965	1.0592	0.969331
rs7964067	12	79510878	AC027288.3, AC027288.1	30578418	A	G	0.373262	0.3731	0.999307	0.942534	1.0595	0.981309
rs4842666	12	89547772	POC1B-AS1	24954895	T	C	0.337708	0.345018	0.96801	0.911835	1.02764	0.289723
rs1401982	12	89595822	ATP2B1	29403010, 30487518	G	A	0.367934	0.387792	1.08816	1.02623	1.15382	0.00453689
rs2681472	12	89615182	ATP2B1	19430479, 26390057, 27618448, 30487518	A	G	0.363401	0.383687	0.916948	0.864634	0.972426	0.00374008
rs2681492	12	89619312	ATP2B1	19430479, 27841878, 30487518	T	C	0.3633	0.383209	0.9184	0.865999	0.973971	0.00438854
rs11105352	12	89632685	ATP2B1	27841878, 29912962	G	A	0.363444	0.38282	0.920486	0.867969	0.97618	0.00550426
rs11105354	12	89632746	ATP2B1	27618452, 30578418	A	G	0.363444	0.38282	0.920491	0.867974	0.976186	0.00550746
rs12579302	12	89656726	ATP2B1	27790247, 28348047, 29912962, 30487518, 30595370	A	G	0.362041	0.38158	0.919737	0.867221	0.975432	0.00506013
rs111478946	12	89665065	ATP2B1	29912962, 30487518	G	A	0.362305	0.381253	0.922066	0.869424	0.977895	0.00653895
rs17249754	12	89666809	ATP2B1	19396169, 21572416, 21909110, 24001895, 25249183, 26390057, 27618447, 28739976, 29455858, 30487518	G	A	0.362318	0.381253	0.922113	0.869469	0.977945	0.00656685
rs11105364	12	89675499	ATP2B1	28348047, 30487518	T	G	0.362384	0.381497	0.921423	0.86882	0.977211	0.00609004
rs17192198	12	89830058	AC009522.1	29208002			.	.	.	.	.	.
rs11105475	12	89970674	AC009522.1	30595370			.	.	.	.	.	.
rs188911122	12	90036899	AC009522.1	30578418			.	.	.	.	.	.
rs7313782	12	90143493	LINC02392, AC126178.1	30578418	G	A	0.0898895	0.0870067	1.03641	0.938649	1.14434	0.476789
rs10858966	12	90173249	LINC02392, AC126178.1	30224653	G	C	0.0877167	0.0846396	1.03985	0.940718	1.14943	0.442435
rs144449115	12	94298853	PLXNC1	30578418			.	.	.	.	.	.
rs11108209	12	95716077	NTN4	30224653			.	.	.	.	.	.
rs7134060	12	96323317	CDK17	30224653	G	A	0.215968	0.214116	1.01103	0.94384	1.08301	0.756033
rs5742643	12	102444085	IGF1, LINC02456	30224653	T	C	0.208513	0.205214	0.980092	0.914122	1.05082	0.57266
rs11112548	12	105478136	C12orf75, AC079851.1	30224653, 30595370			.	.	.	.	.	.
rs7312132	12	109914704	TCHP	27841878	G	C	0.0868222	0.0863959	1.0054	0.909277	1.11169	0.916689
rs11064687	12	110003925	ANKRD13A	30578418	A	G	0.077634	0.0778996	0.996304	0.89637	1.10738	0.945248
rs2287173	12	110018899	ANKRD13A	30595370	G	A	0.107707	0.104124	1.03856	0.947839	1.13797	0.418308
rs12184466	12	110843832	AC002375.1	30224653			.	.	.	.	.	.
rs79105258	12	111280427	CUX2	29403010, 30487518	C	A	0.246415	0.268997	0.888603	0.832313	0.9487	0.000265196
rs10774624	12	111395984	LINC02356	30578418			.	.	.	.	.	.
rs3184504	12	111446804	ATXN2, SH2B3	19430479, 21909115, 26390057, 27618447, 27618452, 27841878, 28739976, 29455858, 30578418, 31217584			.	.	.	.	.	.
rs7137828	12	111494996	ATXN2	27841878, 29912962, 30595370			.	.	.	.	.	.
rs653178	12	111569952	ATXN2	19430483, 21909110, 26390057, 27618448, 31217584			.	.	.	.	.	.
rs11065979	12	111621753	BRAP, ATXN2-AS	27736895, 29912962, 31217584			.	.	.	.	.	.
rs2238151	12	111774029	AC002996.1, ALDH2	27618448	T	C	0.080037	0.0744271	0.924273	0.832431	1.02625	0.142294
rs7294902	12	111916727	MAPKAPK5, ADAM1B	27618448	T	C	0.165663	0.157957	1.05847	0.980755	1.14235	0.145311
rs17696736	12	112049014	NAA25	27618448, 29912962			.	.	.	.	.	.
rs535378844	12	112073262	NAA25	30578418			.	.	.	.	.	.
rs17630235	12	112153882	HECTD4, TRAFD1	27841878			.	.	.	.	.	.
rs1005902	12	112229871	HECTD4	27618448	T	G	0.111275	0.104433	0.931336	0.850966	1.0193	0.122415
rs11066280	12	112379979	HECTD4	21572416, 25249183, 26390057, 31902109			.	.	.	.	.	.
rs11066301	12	112433568	PTPN11	27618448			.	.	.	.	.	.
rs11066320	12	112468611	PTPN11	30578418			.	.	.	.	.	.
rs77357563	12	114399544	TBX5	30595370			.	.	.	.	.	.
rs2384550	12	114914926	AC009804.1, AC009804.2	19430479, 21909110, 27618448, 27841878	G	A	0.137523	0.137538	0.999878	0.92103	1.08548	0.997691
rs7959016	12	114932542	AC008125.1, AC009804.1	30595370	A	G	0.13354	0.134051	0.995605	0.916169	1.08193	0.917237
rs35444	12	115114632	AC078880.1, AC008125.1	21572416, 25249183, 26390057, 27618447, 27618448, 29455858, 29912962, 30487518, 30578418	A	G	0.233272	0.258077	0.874643	0.818255	0.934918	8.88029e-05
rs2891546	12	115114694	AC008125.1, AC078880.1	27618452			.	.	.	.	.	.
rs35443	12	115115073	AC008125.1, AC078880.1	29403010, 29912962, 30487518	G	C	0.233274	0.257998	0.875017	0.818604	0.935318	9.36674e-05
rs35436	12	115116718	AC078880.1, AC008125.1	30487518	C	T	0.233179	0.257827	0.875331	0.818889	0.935663	9.36458e-05
rs35427	12	115118502	AC078880.1, AC008125.1	30595370	T	G	0.233911	0.2571	0.882266	0.825424	0.943022	0.0001093
rs10850519	12	115490635	AC078880.2, AC009803.2	28135244	G	C	0.104818	0.100057	1.05315	0.960033	1.15529	0.272906
rs4767332	12	115494467	AC009803.2, AC078880.2	30595370	C	A	0.241545	0.242545	0.994566	0.930966	1.06251	0.872285
rs4767366	12	115759308	AC009387.1	30595370	T	C	0.291904	0.298179	0.970279	0.911784	1.03253	0.338956
rs11067763	12	115760536	AC009387.1	25249183, 27841878, 31902109	A	G	0.296987	0.302813	0.972632	0.914276	1.03471	0.380271
rs73196098	12	115976801	MED13L	30595370	C	T	0.218241	0.224778	0.962798	0.899137	1.03097	0.28041
rs3898618	12	120376118	AC003982.1, RPS27P25	30224653	T	C	0.0793743	0.0726043	1.10129	0.991363	1.2234	0.0702443
rs16950101	12	120377701	RPS27P25, AC003982.1	30595370	A	G	0.0791816	0.0725281	1.09963	0.989762	1.22169	0.0749885
rs77929563	12	120961699	HNF1A-AS1	30578418			.	.	.	.	.	.
rs11065381	12	120982068	HNF1A	30595370	G	T	0.166193	0.16084	1.03991	0.9637	1.12215	0.312032
rs10444491	12	121438755	KDM2B	30595370	T	C	0.499815	0.497112	0.989246	0.93483	1.04683	0.709134
rs1169078	12	121978348	WDR66	30595370	C	G	0.450278	0.458153	1.03228	0.975228	1.09266	0.273925
rs75596315	12	122082206	MLXIP	30595370	C	T	0.114128	0.11276	1.01369	0.927349	1.10807	0.760967
rs28498002	12	122115249	MLXIP	30224653			.	.	.	.	.	.
rs1060105	12	123321672	SBNO1	27618447			.	.	.	.	.	.
rs7980687	12	123338164	SBNO1	27841878			.	.	.	.	.	.
rs1271309	12	124336159	NCOR2	30224653	A	G	0.135447	0.136011	1.00482	0.92511	1.0914	0.907502
rs117206641	12	132510302	FBRSL1	30224653			.	.	.	.	.	.
rs9578336	13	20972374	LATS2, RPSAP54	30595370			.	.	.	.	.	.
rs2480171	13	20985719	LATS2	30224653			.	.	.	.	.	.
rs606950	13	21724784	FGF9, RN7SL766P	30224653, 30595370	G	A	0.142611	0.150614	1.06608	0.983423	1.15568	0.115099
rs9506725	13	21740007	RN7SL766P, FGF9	30578418			.	.	.	.	.	.
rs55641580	13	24683779	ATP12A	30224653, 30595370	C	T	0.105876	0.106955	0.988718	0.901906	1.08389	0.807616
rs1331012	13	26541287	WASF3, AL353789.1	30224653, 30595370	G	T	0.102931	0.0984793	1.05039	0.956818	1.15312	0.299282
rs1333348	13	27326397	RNU6-70P, RASL11A	30595370	G	A	0.343565	0.355888	1.05568	0.994686	1.12042	0.0720623
rs7338758	13	29563691	SLC7A1	30595370	T	C	0.30647	0.316304	0.955171	0.898375	1.01556	0.145099
rs9508495	13	29572064	SLC7A1	27841878	C	T	0.387345	0.395988	0.964374	0.909989	1.02201	0.21905
rs63418562	13	29572064	SLC7A1	30578418			.	.	.	.	.	.
rs9603376	13	31607820	RXFP2, AL161616.1	30578418	C	A	0.0842589	0.0817297	1.03379	0.933543	1.14481	0.519388
rs9532243	13	31617271	AL161616.1, RXFP2	30224653	A	C	0.0846278	0.0820389	0.966675	0.873106	1.07027	0.511362
rs9565436	13	35639494	NBEA	27841878	A	C	0.453011	0.441768	1.04653	0.988699	1.10774	0.117274
rs9549297	13	40823346	TPTE2P5	30224653			.	.	.	.	.	.
rs4274337	13	41393057	TUBBP2, OR7E36P	30224653	A	G	0.257879	0.265522	1.04035	0.97527	1.10977	0.227494
rs4304932	13	41412710	OR7E36P, TUBBP2	30595370	T	C	0.361298	0.371113	1.0432	0.983575	1.10644	0.158262
rs9532959	13	41969380	VWA8-AS1	30578418	G	A	0.0855623	0.0852226	1.00436	0.907731	1.11127	0.932559
rs73187288	13	42164536	DGKH	30224653			.	.	.	.	.	.
rs912434	13	46615793	LRCH1	30224653	G	T	0.0870617	0.0903224	1.04117	0.941941	1.15085	0.432351
rs78838977	13	46688439	LRCH1	30595370			.	.	.	.	.	.
rs12583637	13	49990354	DLEU2	30224653			.	.	.	.	.	.
rs1239948	13	50532386	DLEU1, DLEU7	30595370	A	T	0.296301	0.300368	1.01962	0.958395	1.08476	0.541718
rs9526707	13	50915050	RNASEH2B	30224653			.	.	.	.	.	.
rs1807797	13	54498922	RPL13AP25, AL442636.1	30595370	G	A	0.225287	0.225301	0.99992	0.934452	1.06997	0.998159
rs75961402	13	55824152	HNF4GP1, AL354821.1	30224653			.	.	.	.	.	.
rs9563529	13	57742503	PCDH17, RNA5SP30	30224653	G	T	0.503118	0.498224	0.980612	0.92667	1.03769	0.496476
rs3861113	13	71790250	DACH1	30224653	C	A	0.189497	0.193302	1.02489	0.953576	1.10154	0.500871
rs17245822	13	72557556	AL139003.2, AL356754.2	30595370	A	C	0.226095	0.230404	0.97583	0.912063	1.04405	0.473945
rs8002127	13	73250287	RNY1P8, AL162376.1	30595370			.	.	.	.	.	.
rs79944483	13	73251782	AL162376.1, RNY1P8	30578418			.	.	.	.	.	.
rs78474310	13	73252764	AL162376.1, RNY1P8	30224653			.	.	.	.	.	.
rs7988232	13	79234520	BCAS2P3, RBM26	30224653	G	A	0.26536	0.25905	1.03316	0.968985	1.10159	0.313686
rs1215469	13	80133273	AL137781.1	30224653	A	C	0.318677	0.31229	0.970854	0.913631	1.03166	0.324015
rs6492654	13	93238417	GPC6	17903302			.	.	.	.	.	.
rs7996639	13	96366836	HS6ST3	30595370	G	A	0.45928	0.465969	0.973452	0.919737	1.0303	0.354825
rs55684003	13	97336435	MBNL2	30224653	A	G	0.0626882	0.0584633	1.0771	0.95803	1.21097	0.216371
rs714828	13	109715467	AL163541.1	30595370	G	A	0.184146	0.178781	1.03679	0.96372	1.11539	0.331405
rs7987651	13	109796154	AL162497.1	30578418	C	T	0.0606285	0.0627113	0.964643	0.856989	1.08582	0.552312
rs7989823	13	110307296	COL4A2	27841878, 28135244	A	C	0.390125	0.377199	0.9468	0.893413	1.00338	0.0591012
rs2119480	13	110691541	CARS2	26969751	C	T	0.439687	0.440306	1.00252	0.946977	1.06131	0.931261
rs3011549	13	112980623	MCF2L	27841878	A	C	0.353977	0.34862	1.02378	0.964952	1.0862	0.427396
rs9549328	13	112981842	MCF2L	28135244, 30578418, 30595370	C	T	0.293894	0.289741	1.0203	0.958836	1.0857	0.522905
rs3934939	13	113801017	TMEM255B	27841878	A	G	0.259115	0.265489	1.03349	0.968924	1.10236	0.312809
rs9590403	13	114233320	CDC16, CFAP97D2	30595370	C	T	0.172267	0.17649	0.971091	0.901071	1.04655	0.444059
rs9314907	13	114249688	CDC16	27841878	C	T	0.172084	0.176349	0.970791	0.900765	1.04626	0.439664
rs11617448	13	114259923	CDC16	30578418	G	A	0.172089	0.176418	0.970359	0.900365	1.04579	0.432809
rs17880989	14	22844424	MMP14	30224653			.	.	.	.	.	.
rs11629120	14	22989248	AL132780.2, C14orf93	30595370	T	C	0.187732	0.189421	0.989021	0.919932	1.0633	0.765729
rs12050260	14	23291885	HOMEZ	27841878, 30595370	T	C	0.474448	0.481839	0.970813	0.917346	1.0274	0.299819
rs365990	14	23392602	MYH6	30578418	A	G	0.13512	0.139416	0.964374	0.887889	1.04745	0.392039
rs452036	14	23396676	MYH6	27618447	G	A	0.133059	0.137788	0.960408	0.883774	1.04369	0.338859
rs36226649	14	24366294	NFATC4	27841878			.	.	.	.	.	.
rs17115145	14	29653203	PRKD1, AL356756.1	30224653	C	T	0.305421	0.30525	1.00081	0.941184	1.0642	0.979647
rs4424827	14	34641651	SNX6, AL445883.1	30224653	C	T	0.320503	0.314088	0.970818	0.91368	1.03153	0.304502
rs8904	14	35402011	NFKBIA	27841878, 28739976, 30578418, 30595370	G	A	0.304621	0.303954	1.00316	0.94335	1.06676	0.920522
rs117059939	14	36401137	AL132857.2	28135244			.	.	.	.	.	.
rs34983854	14	39389238	MIA2, FBXO33	30224653	A	G	0.308403	0.294738	1.06704	1.00355	1.13454	0.0389842
rs2415841	14	44181208	LINC02307	31170924	C	A	0.0604436	0.0671253	1.1185	0.99392	1.25869	0.0657942
rs72681869	14	50188639	SOS2	30595370			.	.	.	.	.	.
rs72683923	14	50269229	L2HGDH	30224653			.	.	.	.	.	.
rs72677850	14	50382679	CDKL1	30578418			.	.	.	.	.	.
rs3015455	14	50595444	ATL1	30595370	G	A	0.223266	0.224352	1.00627	0.940192	1.07699	0.856458
rs72681698	14	50741023	NIN	30578418			.	.	.	.	.	.
rs7161323	14	52899431	AL139317.5, FERMT2	27841878	C	T	0.269204	0.264668	0.977086	0.916678	1.04148	0.474733
rs12887631	14	52906681	AL139317.5, FERMT2	30595370	A	T	0.265059	0.260905	0.978796	0.917994	1.04362	0.509058
rs9888615	14	52910822	FERMT2, AL139317.5	28135244	T	C	0.266823	0.264195	0.986619	0.925469	1.05181	0.67526
rs11628933	14	60234185	AL157756.1, RPL17P2	30224653	G	C	0.0656501	0.0627101	1.05018	0.936557	1.17758	0.400406
rs8016306	14	63461828	PPP2R5E	28135244	A	G	0.488014	0.491896	0.984588	0.930414	1.04192	0.592357
rs9323466	14	65812274	FUT8, AL391261.1	30595370	T	A	0.497115	0.493383	0.985182	0.930988	1.04253	0.604486
rs731681	14	67543507	PLEKHH1	30224653	G	C	0.36151	0.366294	0.979545	0.923549	1.03894	0.485283
rs57786342	14	68793311	ZFP36L1	30224653			.	.	.	.	.	.
rs2236262	14	68794755	ZFP36L1	30595370	A	G	0.316636	0.316468	0.999224	0.940265	1.06188	0.980125
rs227426	14	69989947	SMOC1	30595370	G	T	0.48557	0.479973	1.02267	0.966388	1.08223	0.437292
rs2238280	14	71958805	RGS6	30595370	T	C	0.156421	0.157963	1.01171	0.935942	1.09361	0.770115
rs11623535	14	71995664	RGS6	30224653	G	A	0.171265	0.172334	1.00754	0.934678	1.08609	0.844244
rs1009017	14	71999568	RGS6	30578418	T	C	0.173238	0.174459	1.00854	0.935919	1.08679	0.822274
rs76891117	14	72933129	DCAF4	30595370	A	G	0.147898	0.148144	0.998048	0.921606	1.08083	0.961176
rs45508195	14	73662242	DNAL1	30595370			.	.	.	.	.	.
rs11159091	14	74607613	LTBP2	30224653	G	A	0.0735713	0.0703242	1.04984	0.941784	1.17029	0.378279
rs11159096	14	74631610	AREL1, AC013451.2	30578418	A	G	0.184687	0.175504	1.06417	0.989189	1.14484	0.0935205
rs11546525	14	75070678	ZC2HC1C	30595370	C	T	0.38145	0.3858	1.01856	0.960952	1.07963	0.531915
rs11622562	14	77050805	LINC02288, AC007686.2	30578418	C	T	0.505358	0.498798	0.974103	0.920517	1.03081	0.36721
rs149364745	14	91925128	FBLN5	30578418	T	T	0.406932	0.402745	1.01753	0.960582	1.07786	0.54924
rs12431811	14	93989441	CCDC197	30595370			.	.	.	.	.	.
rs28929474	14	94378610	SERPINA1	30595370			.	.	.	.	.	.
rs10147464	14	98122398	AL163932.1	30595370	A	T	0.0865464	0.0823481	1.05581	0.954503	1.16787	0.294086
rs8009025	14	98164834	AL163932.1	30578418			.	.	.	.	.	.
rs10149871	14	99645618	HHIPL1	30578418	C	T	0.267242	0.258789	1.04457	0.979811	1.11362	0.151176
rs17562391	14	99666913	HHIPL1	30595370	C	T	0.256932	0.248615	1.04502	0.979426	1.11501	0.18264
rs11160546	14	99767016	EML1	30595370	C	T	0.185525	0.186824	1.00861	0.937837	1.08473	0.814373
rs7158754	14	100117012	EVL	30595370	A	G	0.15302	0.151315	0.986869	0.912252	1.06759	0.741552
rs1535464	14	100327094	SLC25A47	30487518	G	A	0.10649	0.103662	1.03053	0.940107	1.12965	0.517365
rs17554326	14	100376040	WARS1	30487518	A	G	0.108644	0.109083	0.995485	0.908997	1.0902	0.922014
rs59228823	14	100718850	AL132711.1, DLK1	30595370	G	C	0.36098	0.364406	1.01493	0.95689	1.07649	0.620242
rs8014182	14	103393625	MARK3	30224653			.	.	.	.	.	.
rs17679259	14	103428965	MARK3	30578418			.	.	.	.	.	.
rs113044050	14	103541414	RNU7-160P, TRMT61A	30595370			.	.	.	.	.	.
rs34161718	14	104153856	KIF26A	30224653			.	.	.	.	.	.
rs10873612	15	25860455	ATP10A	30224653	C	T	0.456088	0.451511	0.981706	0.927494	1.03909	0.505108
rs3736290	15	40029150	EIF2AK4	30578418, 30595370	C	A	0.412437	0.420804	0.966159	0.912219	1.02329	0.239294
rs937213	15	40029923	EIF2AK4	27841878			.	.	.	.	.	.
rs112925537	15	41042016	INO80	27841878	A	AT	0.293041	0.303582	0.950886	0.893647	1.01179	0.104503
rs28866311	15	41149997	INO80, AC021753.1	30595370	T	G	0.302549	0.315674	0.940387	0.884293	1.00004	0.0499207
rs7173086	15	41217090	EXD1	30578418	T	A	0.279463	0.29155	0.942464	0.884962	1.0037	0.0654598
rs28708888	15	41606687	TYRO3, AC016134.1	30595370	A	C	0.0747552	0.0800218	0.928868	0.834446	1.03397	0.165361
rs4923910	15	41794142	MAPKBP1	27841878	G	C	0.14144	0.150076	0.932978	0.86042	1.01165	0.0933019
rs2470135	15	43703591	STRCP1	28135244	C	T	0.349857	0.355077	0.977391	0.921122	1.0371	0.447343
rs35654783	15	43726458	STRCP1, CATSPER2P1	27841878	T	C	0.350891	0.355851	1.02194	0.963148	1.08433	0.472529
rs1678981	15	48607900	FBN1	27841878			.	.	.	.	.	.
rs1018148	15	48610929	FBN1	30578418			.	.	.	.	.	.
rs4775769	15	48647691	AC084757.3	30595370			.	.	.	.	.	.
rs60317590	15	48651693	AC084757.3	30578418	C	C	0.129847	0.131613	1.01566	0.933728	1.10478	0.710178
rs34269292	15	50453226	USP8	30487518	A	G	0.181017	0.184491	0.977007	0.907852	1.05143	0.535904
rs28840973	15	50468713	USP8	30487518	C	G	0.192818	0.195566	0.982593	0.91464	1.05559	0.63177
rs2899463	15	50646781	TRPM7	27841878, 30595370	T	C	0.448432	0.452189	1.01529	0.959159	1.07471	0.600447
rs956006	15	62516340	TLN2	30578418	C	T	0.318982	0.315092	1.01813	0.958148	1.08186	0.561039
rs2652813	15	63113167	LACTB, AC087612.1	30595370	G	A	0.165619	0.177709	1.08878	1.00923	1.17459	0.0289634
rs2729835	15	63141567	RPS27L, LACTB	27618447			.	.	.	.	.	.
rs7178615	15	66576734	LCTL, LINC01169	28135244	A	G	0.454345	0.442097	1.05077	0.99272	1.11222	0.088985
rs1440371	15	66648746	LINC01169	30578418, 30595370	G	A	0.319593	0.321117	0.993028	0.934585	1.05513	0.821642
rs62004794	15	68162185	PIAS1	30224653	A	G	0.12981	0.125446	1.03998	0.955893	1.13146	0.363059
rs1563894	15	68343437	ITGA11	26969751	A	G	0.122736	0.119529	1.03058	0.945343	1.12349	0.495176
rs149453951	15	69291095	AC026992.2, AC026992.1	30595370			.	.	.	.	.	.
rs72756346	15	69305593	PAQR5	30578418	G	T	0.335084	0.341824	0.970348	0.91393	1.03025	0.296823
rs117638970	15	69383266	PAQR5	27841878			.	.	.	.	.	.
rs117539635	15	69390577	PAQR5	28135244			.	.	.	.	.	.
rs11631778	15	71314041	THSD4	27841878	G	A	0.222039	0.228685	1.0388	0.970527	1.11189	0.264238
rs28529655	15	71314327	THSD4	30578418	C	A	0.221915	0.228592	1.03901	0.970704	1.11212	0.261612
rs1078967	15	73930646	LOXL1	30487518	C	T	0.153974	0.152893	1.00836	0.93232	1.09061	0.835993
rs12916871	15	74260401	CCDC33	30578418			.	.	.	.	.	.
rs61653296	15	74265476	CCDC33	30224653	A	G	0.397577	0.394427	1.01326	0.956341	1.07357	0.656065
rs936226	15	74776941	CYP1A2, CSK	27618452	C	T	0.385122	0.374767	0.956996	0.902916	1.01431	0.137151
rs1378942	15	74785026	CSK	19430483, 21909110, 21909115, 26390057, 27618447, 28739976, 29455858, 30578418	C	A	0.192412	0.197769	0.966455	0.899603	1.03828	0.350567
rs11636952	15	74821981	LMAN1L, AC091230.1	29912962, 30595370	T	C	0.338262	0.347178	0.961194	0.905443	1.02038	0.194853
rs6495122	15	74833304	ULK3, CPLX3	19430479, 27618448, 27841878, 29455858	A	C	0.184473	0.190975	0.958255	0.890948	1.03065	0.251312
rs12148488	15	75090201	PPCDC	27618448	G	T	0.26595	0.264831	0.994278	0.932604	1.06003	0.859964
rs11636251	15	75946679	NRG4	30578418	C	T	0.486511	0.497781	1.04613	0.988561	1.10704	0.107572
rs11634028	15	75983809	NRG4	30224653			.	.	.	.	.	.
rs187680191	15	76002970	NRG4	28270201			.	.	.	.	.	.
rs62012628	15	78777658	ADAMTS7	28135244	C	T	0.285312	0.291356	0.970974	0.912051	1.0337	0.342194
rs2062316	15	80717908	ABHD17C	30595370	A	G	0.0714028	0.0655425	1.09629	0.981725	1.22422	0.102187
rs35199222	15	80720696	ABHD17C	28135244	G	A	0.0717115	0.0657805	1.09713	0.98269	1.22489	0.0987033
rs2759308	15	80723886	ABHD17C	27841878	G	A	0.0718564	0.0658859	1.09763	0.983241	1.22534	0.0969798
rs11634851	15	80736624	ABHD17C	28739976	C	G	0.0716981	0.0657893	1.09675	0.982343	1.22448	0.0983627
rs35175632	15	80745392	ABHD17C	30578418	A	A	0.131883	0.125535	1.05825	0.973175	1.15076	0.144365
rs2034618	15	83130880	TM6SF1, HDGFL3	27841878	C	T	0.0985563	0.0919545	1.07964	0.981551	1.18754	0.115255
rs7180952	15	84619320	ZSCAN2, AC048382.5	30224653	C	T	0.158065	0.146885	0.917092	0.848432	0.991308	0.0277771
rs1451538	15	84921399	SLC28A1	29403010, 30487518	T	C	0.0620769	0.0625212	1.00763	0.896201	1.13292	0.898504
rs2290273	15	85000819	PDE8A	30578418	C	T	0.475238	0.471809	1.01385	0.958012	1.07294	0.632327
rs3743157	15	85137301	PDE8A	30224653, 30595370	C	A	0.495749	0.492229	0.986016	0.931775	1.04342	0.62664
rs12909648	15	85681339	AKAP13	30578418			.	.	.	.	.	.
rs11632436	15	85752055	AC021739.5	30224653, 30595370	G	C	0.068768	0.0647889	1.06595	0.952868	1.19246	0.268696
rs145778816	15	90542409	CRTC3	30595370			.	.	.	.	.	.
rs4932371	15	90861558	FURIN, RN7SL363P	27841878	T	C	0.151941	0.158058	0.954365	0.882165	1.03247	0.244015
rs17514846	15	90873320	FURIN	27618448, 29403010, 30487518	C	A	0.14122	0.146976	0.954397	0.880065	1.03501	0.259576
rs138682554	15	90884462	FES	28135244			.	.	.	.	.	.
rs2071382	15	90884967	FES	30578418	T	C	0.16788	0.174583	1.04837	0.972078	1.13066	0.200173
rs2521501	15	90894158	FES	21909110, 21909115, 26390057, 27618452, 27841878, 28739976, 29455858, 29912962, 30595370			.	.	.	.	.	.
rs873122	15	92158790	AC116903.2, SLCO3A1	30224653	G	C	0.470754	0.470047	0.997164	0.94222	1.05531	0.921432
rs35156457	15	92674868	FAM174B	30595370	C	T	0.471857	0.467676	1.01693	0.960902	1.07623	0.557293
rs62020769	15	92737261	FAM174B	30578418	C	T	0.360342	0.366783	0.972546	0.916918	1.03155	0.341657
rs12906962	15	94768842	AC087633.2, AC022308.1	27841878, 28135244, 30578418, 30595370	T	C	0.25619	0.246994	1.05005	0.984075	1.12046	0.135775
rs4984496	15	96092669	AC012409.2	28135244	T	G	0.156544	0.155891	0.995057	0.920514	1.07564	0.899863
rs4984497	15	96092670	AC012409.2	27841878	T	C	0.156544	0.155891	0.995058	0.920515	1.07564	0.899886
rs2246754	15	96224083	AC012409.2, NR2F2-AS1	30595370	C	T	0.323913	0.31401	1.04665	0.985195	1.11193	0.140486
rs2581468	15	99572263	MEF2A	30578418	C	T	0.159598	0.158761	0.993769	0.919879	1.07359	0.874463
rs4965529	15	99605019	MEF2A	30224653	C	A	0.157573	0.157504	1.00052	0.925776	1.08131	0.989492
rs9932866	16	656067	AL022341.2, WDR90	30224653			.	.	.	.	.	.
rs2281226	16	1314766	UBE2I	30595370	A	C	0.101372	0.106033	1.05143	0.957553	1.15451	0.289056
rs11248866	16	1315340	UBE2I	30578418	G	A	0.101514	0.106303	1.05279	0.958858	1.15593	0.275796
rs139491786	16	2036420	SLC9A3R2	27841878, 30578418, 30595370			.	.	.	.	.	.
rs140869992	16	2108569	PKD1	30578418			.	.	.	.	.	.
rs150545244	16	2175672	TRAF7	30578418			.	.	.	.	.	.
rs45452892	16	2284162	ABCA3	30595370	C	A	0.46807	0.474031	1.02421	0.967766	1.08395	0.408266
rs11077343	16	3486999	AC004224.2	30595370	C	A	0.374741	0.373445	0.99448	0.938021	1.05434	0.850012
rs2379829	16	3488873	AC004224.2	30224653	G	C	0.37634	0.375205	0.995172	0.938721	1.05502	0.866475
rs1034906	16	4078852	ADCY9	30578418	G	C	0.100669	0.0984879	1.02462	0.932579	1.12574	0.613946
rs758445	16	4091126	ADCY9	30595370	C	T	0.0973696	0.0940014	1.0397	0.944908	1.14399	0.417978
rs75345455	16	4369853	CORO7, CORO7-PAM16	30595370			.	.	.	.	.	.
rs558074929	16	4889422	PPL	30578418			.	.	.	.	.	.
rs12921187	16	4893018	PPL	28135244	T	G	0.354001	0.35063	0.985333	0.928721	1.0454	0.622901
rs12596053	16	4896793	PPL	27841878	A	C	0.350919	0.346093	0.978968	0.922606	1.03877	0.479834
rs11076856	16	4899814	PPL	30595370	T	C	0.347133	0.342856	0.98125	0.92462	1.04135	0.52854
rs35450617	16	6839674	RBFOX1	30224653	T	G	0.335903	0.331481	0.98031	0.923296	1.04084	0.509263
rs7194617	16	7418351	RBFOX1	30595370	T	A	0.0883545	0.0776145	0.868216	0.785298	0.959889	0.00561673
rs1126889	16	11968053	TNFRSF17, NPIPB2	30595370	C	G	0.388719	0.389221	1.00211	0.945613	1.06199	0.942335
rs57327054	16	14393179	AC040173.2, LINC02130	30224653	C	T	0.152603	0.149759	1.02241	0.944997	1.10617	0.580778
rs3915499	16	15816886	MYH11	30595370	G	A	0.198194	0.20296	0.970716	0.90428	1.04203	0.411252
rs59333122	16	19138674	AC099518.3	30224653	C	A	0.169836	0.16408	1.04226	0.966502	1.12395	0.249621
rs13333226	16	20354332	UMOD	27841878	A	G	0.0602712	0.0532091	1.14124	1.01249	1.28635	0.0305002
rs77924615	16	20381010	PDILT	30595370	G	A	0.207376	0.213468	0.963995	0.899098	1.03358	0.29383
rs7186298	16	21076710	DNAH3	30595370	C	T	0.465559	0.475053	0.962607	0.90954	1.01877	0.187112
rs9935770	16	21079970	DNAH3	27841878	C	T	0.466728	0.476615	0.9611	0.908124	1.01717	0.172312
rs2188717	16	24718909	TNRC6A	30578418, 30595370	T	C	0.0774809	0.0782022	1.0101	0.908724	1.12278	0.851199
rs200541	16	24721820	TNRC6A	27841878	A	G	0.0727573	0.0746557	1.0282	0.922226	1.14634	0.616928
rs11639856	16	24777324	TNRC6A	27618448	T	A	0.0765189	0.0802959	0.949063	0.853473	1.05536	0.337806
rs6565174	16	30100583	AC012645.1	30224653, 30595370			.	.	.	.	.	.
rs72799341	16	30925422	FBXL19	27841878, 28135244	G	A	0.0963006	0.0895106	1.08394	0.984463	1.19347	0.0997403
rs7404754	16	49734010	ZNF423	30595370	C	T	0.279298	0.279489	1.00095	0.939788	1.0661	0.976631
rs10468291	16	49734135	ZNF423	30224653	C	A	0.27986	0.279611	0.998766	0.937769	1.06373	0.969609
rs34294937	16	49850016	ZNF423	30578418	T	A	0.116081	0.117225	0.988953	0.905397	1.08022	0.801439
rs34941092	16	50516226	AC007493.1	30224653, 30595370			.	.	.	.	.	.
rs1498785	16	51588544	HNRNPA1P48	30595370	C	G	0.238922	0.234865	1.0227	0.95701	1.09289	0.506012
rs34869093	16	51723331	LINC01571, RN7SKP142	30595370	A	G	0.369761	0.363086	1.02917	0.970568	1.09131	0.333889
rs9932220	16	51724205	LINC01571, RN7SKP142	30224653	G	A	0.382461	0.382618	0.999337	0.942827	1.05923	0.982142
rs4784227	16	52565276	CASC16	30595370	C	T	0.240134	0.233106	1.03968	0.972979	1.11095	0.245099
rs11642015	16	53768582	FTO	29455858, 30487518	C	T	0.211819	0.204845	1.04319	0.973315	1.11809	0.232571
rs62039274	16	56294901	GNAO1, AC009102.4	30578418	G	T	0.170325	0.170742	0.997055	0.924784	1.07497	0.939111
rs35300112	16	60625908	GNPATP, AC009081.1	30595370	A	C	0.0805376	0.0789275	1.02219	0.921159	1.13429	0.677049
rs7189335	16	65223988	AC009055.2	30595370	T	C	0.253235	0.242088	1.06166	0.994682	1.13315	0.0735522
rs56249585	16	65231799	AC009055.2	27841878			.	.	.	.	.	.
rs146550789	16	66747137	DYNC1LI2	30595370			.	.	.	.	.	.
rs45474499	16	66880589	PDP2	30224653			.	.	.	.	.	.
rs7185555	16	69097378	TANGO6, HAS3	30224653	G	C	0.0510198	0.0522875	0.974452	0.857033	1.10796	0.691502
rs12149704	16	69755613	AC092115.2, NOB1	30578418			.	.	.	.	.	.
rs77870048	16	69931118	WWP2	30578418, 30595370			.	.	.	.	.	.
rs62049427	16	70300269	DDX19B, AC012184.2	30578418			.	.	.	.	.	.
rs62049035	16	70457752	FCSK	30578418			.	.	.	.	.	.
rs62039170	16	71051768	HYDIN	30578418			.	.	.	.	.	.
rs62055084	16	73063946	ZFHX3	30595370			.	.	.	.	.	.
rs825702	16	73566673	ZFHX3, AC092114.1	30595370	A	G	0.37995	0.37812	1.00781	0.95074	1.0683	0.787768
rs1012089	16	74138074	AC138627.1	30224653, 30595370	C	G	0.361417	0.362102	0.997036	0.940023	1.05751	0.921404
rs10781976	16	75280940	BCAR1, RNU6-758P	30595370	G	T	0.45301	0.460686	1.03141	0.974442	1.09172	0.284016
rs11643209	16	75297146	CFDP1	28135244	T	G	0.456181	0.463209	1.0287	0.971908	1.08881	0.327597
rs35261357	16	75410674	CFDP1	27841878	C	T	0.449271	0.457896	1.03541	0.978181	1.096	0.229577
rs12449170	16	75429114	CFDP1, AC009163.5	30578418	C	T	0.48621	0.493678	1.03034	0.973643	1.09034	0.298216
rs2549732	16	80827779	ARLNC1	30595370			.	.	.	.	.	.
rs12928482	16	81480266	CMIP	27841878, 30595370	G	A	0.364726	0.374785	0.957752	0.90312	1.01569	0.150368
rs8059962	16	81540592	CMIP	28135244	T	C	0.307304	0.302454	1.02315	0.962269	1.08788	0.462308
rs7500448	16	83012185	CDH13	27841878, 30578418, 30595370	A	G	0.253547	0.267097	0.932038	0.873466	0.994539	0.0331717
rs3096277	16	83730599	AC009063.2, CDH13	17903302	T	C	0.388061	0.390237	0.990886	0.935007	1.0501	0.758708
rs3934541	16	85265106	AC092275.1, GSE1	30595370	C	T	0.356533	0.354453	1.00912	0.951236	1.07053	0.752816
rs7187540	16	85284696	LINC00311, GSE1, AC092275.1	30224653			.	.	.	.	.	.
rs731749	16	86322976	LINC01081, LINC00917	30578418			.	.	.	.	.	.
rs3851018	16	86404205	AC092327.1, LINC00917	30224653	G	C	0.324685	0.327723	0.986273	0.928467	1.04768	0.650487
rs6540125	16	87960283	BANP	30224653	T	G	0.463247	0.463758	1.00206	0.94679	1.06055	0.943593
rs460105	16	89615598	DPEP1	27841878			.	.	.	.	.	.
rs1126464	16	89637957	DPEP1	27618447, 27618448	G	C	0.326824	0.328716	0.991452	0.933432	1.05308	0.774193
rs2460457	16	89647614	CHMP1A	30578418	T	C	0.143852	0.140988	1.02373	0.944369	1.10975	0.552094
rs12941318	17	1430304	CRK	28135244	T	C	0.230637	0.219594	1.06536	0.996033	1.13952	0.0614904
rs34457140	17	1450626	CRK	27841878	T	G	0.224052	0.215179	1.05314	0.983947	1.1272	0.131368
rs10852858	17	1454457	CRK	30578418, 30595370	C	T	0.222379	0.213235	1.05515	0.985641	1.12956	0.117489
rs4480845	17	2055315	HIC1	30595370	T	C	0.296192	0.276814	1.09946	1.03326	1.16991	0.00205288
rs12952051	17	2079496	SMG6	30578418	C	T	0.257453	0.236451	1.11962	1.04924	1.19471	0.000641345
rs7212450	17	2688646	AC005696.3	30595370	G	C	0.440679	0.427882	0.949244	0.896648	1.00493	0.0728988
rs67833703	17	3985143	ZZEF1, LINC01975	27841878	C	T	0.223326	0.229797	0.963744	0.900523	1.0314	0.285009
rs12943517	17	4180628	CYB5D2, ANKFY1	30578418	G	A	0.269952	0.273573	0.981871	0.921282	1.04645	0.57543
rs2009598	17	6567278	KIAA0753, PITPNM3	30578418	G	A	0.340379	0.334558	1.02638	0.966866	1.08955	0.39221
rs10521146	17	6570339	PITPNM3, KIAA0753	30595370	C	T	0.265584	0.262862	0.986093	0.924887	1.05135	0.668796
rs12937989	17	6576133	PITPNM3, KIAA0753	30578418	A	G	0.255425	0.25317	0.988181	0.926093	1.05443	0.720374
rs2428362	17	7276955	SLC2A4, AC003688.1	30578418	C	T	0.320456	0.32045	1.00003	0.941204	1.06253	0.999311
rs5417	17	7281743	SLC2A4	28135244	C	A	0.348059	0.348657	0.99737	0.939866	1.05839	0.930959
rs5418	17	7281773	SLC2A4	30595370	G	A	0.34545	0.345374	1.00034	0.942562	1.06166	0.991097
rs78744936	17	7558026	AC016876.4, TNFSF12-TNFSF13	30595370			.	.	.	.	.	.
rs78378222	17	7668434	TP53	27841878, 30578418			.	.	.	.	.	.
rs62059712	17	7836852	KDM6B, DNAH2	30578418			.	.	.	.	.	.
rs7503751	17	7886224	CHD3	28739976, 30595370			.	.	.	.	.	.
rs8069739	17	8175447	TMEM107	30224653	T	C	0.42635	0.436862	1.04378	0.985772	1.10521	0.143318
rs11653623	17	8299302	AC135178.7, ARHGEF15	30595370			.	.	.	.	.	.
rs35565381	17	16271711	PIGL	27841878	T	C	0.183195	0.189632	1.04336	0.969885	1.1224	0.2532
rs3935506	17	17978745	ATPAF2, DRC3	30595370	G	A	0.157479	0.14945	0.940063	0.86965	1.01618	0.119058
rs4925159	17	18282196	TOP3A	30224653	G	A	0.307209	0.307804	0.997208	0.937899	1.06027	0.928574
rs7221807	17	18318485	SMCR8	30578418	T	C	0.307217	0.307898	0.996805	0.937521	1.05984	0.918292
rs12949119	17	18326138	SMCR8	30595370	T	A	0.307167	0.307839	0.996846	0.937557	1.05988	0.919334
rs941454	17	18327066	SMCR8	30578418	T	G	0.204602	0.210111	0.967038	0.901616	1.03721	0.346673
rs941454	17	18327066	SMCR8	30578418	T	C	0.307163	0.307837	0.996838	0.93755	1.05988	0.919144
rs12938803	17	19301119	EPN2, EPN2-AS1	30224653			.	.	.	.	.	.
rs166840	17	19896385	AC015726.1, AC015726.2	30595370			.	.	.	.	.	.
rs11080134	17	30834485	AC130324.2, ATAD5	30224653, 30595370			.	.	.	.	.	.
rs1551355	17	31705401	AC007923.3, AC007923.2	30224653	C	T	0.0748614	0.0749906	0.998137	0.896416	1.1114	0.972877
rs4794923	17	32435991	AC005899.9	30595370	G	A	0.121202	0.119904	1.01233	0.928229	1.10404	0.782615
rs9899540	17	32450906	PSMD11	30224653	A	T	0.14437	0.139406	1.04161	0.960931	1.12907	0.301641
rs758976	17	38765398	PIP4K2B, PSMB3	30595370			.	.	.	.	.	.
rs34846688	17	42343456	STAT3	30578418			.	.	.	.	.	.
rs146458111	17	44814711	GJC1	30595370			.	.	.	.	.	.
rs6503413	17	45063974	NMT1	30578418	C	T	0.235161	0.249869	0.92304	0.863609	0.986561	0.0185095
rs7213273	17	45078546	NMT1	27618452	G	A	0.489413	0.480665	0.965582	0.912452	1.0218	0.22549
rs2301597	17	45095905	NMT1	30595370	T	C	0.222181	0.234762	0.9311	0.869974	0.996522	0.0400962
rs12946454	17	45130754	PLCD3	19430483, 27618447, 27841878	A	T	0.171216	0.164501	1.04925	0.973209	1.13124	0.209041
rs1230097	17	45399240	ARHGAP27	30595370	T	A	0.498021	0.493203	1.01946	0.963384	1.07881	0.503727
rs551011992	17	45851264	MAPT-AS1	28135244			.	.	.	.	.	.
rs3785880	17	45916010	MAPT	30595370			.	.	.	.	.	.
rs201936061	17	46281122	ARL17B	30578418			.	.	.	.	.	.
rs75230966	17	46890164	LINC01974, WNT9B	27841878			.	.	.	.	.	.
rs17608766	17	46935905	GOSR2, AC005670.2	21909110, 21909115, 27618447, 27618448, 27618452, 27841878, 28739976, 30578418, 30595370			.	.	.	.	.	.
rs533030436	17	47014404	AC005670.2, LRRC37A17P, AC005670	30578418			.	.	.	.	.	.
rs72827873	17	48438422	AC036222.3, SKAP1	30595370	T	C	0.211279	0.212455	0.992981	0.926513	1.06422	0.842105
rs890431	17	48609478	HOXB7	30487518	T	C	0.125002	0.123722	0.988323	0.907259	1.07663	0.788436
rs7406910	17	48610894	HOXB7	27618447, 30487518	T	C	0.124584	0.123709	0.991981	0.910518	1.08073	0.854667
rs79917357	17	48747312	AC091179.1, TTLL6	28739976	G	A	0.105156	0.107761	0.972987	0.887368	1.06687	0.550188
rs17706790	17	48748774	TTLL6, AC091179.1	30595370	G	A	0.105267	0.107771	0.974035	0.888358	1.06798	0.562003
rs9901810	17	48967960	GIP	30595370	G	A	0.258966	0.258085	1.00461	0.941774	1.07163	0.889207
rs35895680	17	48982960	GIP, AC091133.3	30578418			.	.	.	.	.	.
rs12940887	17	49325445	ZNF652	21909110, 27618452, 28739976	C	T	0.134739	0.133241	1.01299	0.932404	1.10054	0.75876
rs16948048	17	49363104	AC091180.3	19430483, 27618447, 27841878	A	G	0.132532	0.131621	1.00798	0.927271	1.09572	0.851499
rs28406364	17	49377145	AC091180.5, AC091180.6	27841878	C	T	0.129218	0.128639	1.00517	0.923855	1.09363	0.902687
rs55714120	17	49411461	AC091180.6, PHB	30595370	G	T	0.14241	0.145189	0.977683	0.901724	1.06004	0.583027
rs9912738	17	49433222	AC091180.6	30578418	T	C	0.501099	0.499497	1.00643	0.951066	1.06501	0.824098
rs2611774	17	58654943	TEX14	30595370			.	.	.	.	.	.
rs34556895	17	58749592	AC025521.1, PPM1E	30578418			.	.	.	.	.	.
rs34430710	17	58799266	PPM1E	30224653			.	.	.	.	.	.
rs9303406	17	59299316	YPEL2, SNRPGP17	30578418	C	T	0.0700861	0.0674449	0.959589	0.858741	1.07228	0.46471
rs117517139	17	59792455	VMP1	30595370			.	.	.	.	.	.
rs1292058	17	59880621	TUBD1	30578418	A	T	0.346472	0.343694	0.987787	0.930761	1.04831	0.674478
rs1036902	17	60873430	BCAS3	30224653	T	C	0.162988	0.14765	1.12411	1.04085	1.21403	0.00291752
rs79771286	17	60894370	BCAS3	30578418			.	.	.	.	.	.
rs11868441	17	61161860	BCAS3	30595370	A	G	0.27871	0.25716	0.895911	0.840974	0.954437	0.000648251
rs2286526	17	61394696	TBX2-AS1, AC005746.2	30595370	C	T	0.339151	0.332181	1.03175	0.97187	1.09532	0.302258
rs2286525	17	61394762	TBX2-AS1, AC005746.2	30487518, 30578418	G	A	0.432265	0.439591	1.03025	0.973073	1.09078	0.294702
rs8068318	17	61406405	TBX2, TBX2-AS1	27618447, 27618448, 30487518	C	T	0.375416	0.364223	1.0492	0.98962	1.11237	0.108561
rs2240736	17	61408032	TBX2, TBX2-AS1	26390057, 27841878, 28739976, 30487518	C	T	0.402006	0.391066	1.04678	0.988065	1.10899	0.119893
rs8078112	17	62643001	MRC2	30578418	C	T	0.218669	0.2176	0.993748	0.927998	1.06416	0.858304
rs12386061	17	62686039	MRC2	30595370	G	C	0.283137	0.282871	1.00131	0.940366	1.0662	0.966717
rs3786130	17	62687682	MRC2	30578418	T	C	0.293536	0.291621	1.00929	0.948489	1.074	0.764375
rs8077276	17	63470201	PPIAP55, AC005828.5	30595370	G	A	0.382433	0.373729	0.963661	0.909139	1.02145	0.210572
rs4459609	17	63471587	PPIAP55, AC005828.5	28739976	C	A	0.380407	0.372676	0.967604	0.912808	1.02569	0.270424
rs4291	17	63476833	PPIAP55, ACE	30578418	T	A	0.381789	0.373605	0.96578	0.911124	1.02372	0.241009
rs4295	17	63478937	ACE	27841878	C	G	0.380573	0.372827	0.967547	0.912759	1.02562	0.265319
rs4308	17	63482264	ACE	28135244	A	G	0.364039	0.360812	0.986132	0.929813	1.04586	0.639869
rs6504213	17	64304354	TEX2, RPL31P57	30595370	T	C	0.283913	0.303144	1.0972	1.03061	1.16809	0.0022957
rs7225219	17	64330199	PECAM1	27841878	T	A	0.239908	0.2536	1.07646	1.00759	1.15003	0.0291437
rs1991401	17	64506317	DDX5	30595370	A	G	0.354898	0.356381	0.993549	0.936516	1.05406	0.831706
rs112260610	17	66256275	APOH	30224653			.	.	.	.	.	.
rs9303509	17	66534769	PRKCA	30487518	C	A	0.410631	0.398582	1.05129	0.99251	1.11355	0.0892675
rs3744009	17	75843285	UNC13D	30595370	C	T	0.106496	0.113526	0.930699	0.849383	1.0198	0.124741
rs3744010	17	75844162	UNC13D	30578418	G	A	0.112785	0.11969	0.934976	0.855208	1.02218	0.134958
rs2467099	17	75952964	ACOX1	28135244	C	T	0.221955	0.231018	0.949577	0.887181	1.01636	0.137537
rs4788913	17	75954135	ACOX1	27841878	G	A	0.288721	0.296752	1.03955	0.976697	1.10645	0.22736
rs1436138	17	77320798	SEPTIN9	30595370	A	G	0.44184	0.448534	0.973264	0.91938	1.03031	0.34901
rs57927100	17	77321218	SEPTIN9	28739976			.	.	.	.	.	.
rs62075585	17	78765957	CYTH1	30595370	G	A	0.388422	0.384018	1.01875	0.961289	1.07965	0.530893
rs8073626	17	78794197	USP36	27841878	C	T	0.387459	0.382461	1.02133	0.963697	1.08241	0.476705
rs7218605	17	78815721	USP36	30578418	C	T	0.46765	0.466099	1.00625	0.950784	1.06495	0.829768
rs139293840	17	80556559	RPTOR	30487518			.	.	.	.	.	.
rs2859612	17	81163152	AATK	30595370	C	A	0.353922	0.350888	1.01338	0.955155	1.07516	0.650571
rs112280096	17	81393609	AC110285.2, BAHCC1	30224653			.	.	.	.	.	.
rs113458760	17	81396457	AC110285.6, BAHCC1	30595370			.	.	.	.	.	.
rs2847603	18	714118	YES1, ENOSF1	30487518	C	T	0.32578	0.326752	0.995588	0.937275	1.05753	0.885758
rs8098380	18	721563	ENOSF1, YES1	29403010, 30487518	A	C	0.462267	0.461822	1.00179	0.946534	1.06028	0.950772
rs8084192	18	753630	YES1	30487518	C	T	0.323295	0.321551	1.00801	0.948844	1.07087	0.795597
rs12955644	18	771046	YES1	30578418	C	G	0.326767	0.323819	1.01352	0.954186	1.07655	0.66276
rs34413141	18	777281	YES1	30224653	T	A	0.327122	0.323946	1.01457	0.955185	1.07765	0.638646
rs66563455	18	786568	YES1	30595370	T	C	0.327342	0.324236	1.01424	0.954884	1.07728	0.646027
rs9961091	18	787846	YES1	30487518	G	C	0.329674	0.327934	1.00792	0.949046	1.07045	0.797591
rs11665020	18	10879505	PIEZO2	30224653	G	C	0.183161	0.171207	1.08548	1.0087	1.1681	0.0267382
rs4800420	18	22579002	AC099849.1, RPS4XP18	30224653	G	A	0.215626	0.213177	1.01464	0.947163	1.08693	0.680196
rs62082230	18	25096107	ZNF521	30595370	T	A	0.287998	0.293564	0.973367	0.914455	1.03607	0.390537
rs1154214	18	26966860	CHST9, AQP4-AS1	30224653	T	G	0.236868	0.244147	1.04066	0.973744	1.11217	0.241525
rs356833	18	28743561	AC090365.1	30578418	A	G	0.209796	0.208492	1.00792	0.940247	1.08045	0.823894
rs10164193	18	33581462	ASXL3	30224653	T	G	0.061427	0.0590447	1.04299	0.926837	1.1737	0.484795
rs7226575	18	33589018	ASXL3	30578418	T	C	0.0617375	0.0591191	1.04721	0.93082	1.17814	0.443559
rs61735998	18	36709322	FHOD3	30595370			.	.	.	.	.	.
rs12606620	18	44428132	LINC01478	27841878	G	T	0.370674	0.383189	0.948104	0.894205	1.00525	0.0761024
rs11082394	18	44491260	LINC01478	30595370	C	T	0.380707	0.394015	0.945462	0.891989	1.00214	0.0598303
rs7245273	18	44494557	LINC01478	30578418	G	A	0.381224	0.394517	0.945549	0.892085	1.00222	0.0603179
rs12958173	18	44562012	LINC01478	27618452, 28739976			.	.	.	.	.	.
rs11874040	18	45016031	SETBP1	30595370	A	G	0.437067	0.433839	0.986954	0.932236	1.04488	0.648152
rs2193635	18	45516271	AC021517.1, AC091151.2, SLC14A2	27841878	C	T	0.321099	0.321982	0.995959	0.93741	1.05816	0.896278
rs7236548	18	45517785	AC091151.2, AC021517.1, SLC14A2	30595370	C	A	0.309467	0.306007	1.01637	0.95602	1.08054	0.60426
rs2543029	18	45518310	AC091151.2, SLC14A2, AC021517.1	30578418	C	A	0.310207	0.306698	0.983682	0.925307	1.04574	0.599148
rs61148001	18	50606871	MAPK4	30595370	C	T	0.446186	0.45666	0.958584	0.905567	1.01471	0.141685
rs745821	18	50616484	MAPK4	28135244	T	G	0.447719	0.460025	0.951561	0.89895	1.00725	0.0868984
rs1025686	18	50620757	MAPK4	30578418	A	G	0.447838	0.460059	0.951889	0.899261	1.0076	0.089403
rs57954239	18	50746266	MAPK4, MRO	30595370			.	.	.	.	.	.
rs36010659	18	50757579	MAPK4, MRO	27841878	T	C	0.0542851	0.0557829	0.971608	0.857719	1.10062	0.648415
rs11876341	18	51273621	RNU1-46P, MEX3C	30224653, 30578418	A	G	0.204713	0.202759	1.01212	0.943562	1.08566	0.729335
rs34163044	18	54325246	STARD6	30224653	C	A	0.297529	0.297768	1.00114	0.941073	1.06505	0.970412
rs1657880	18	54340604	STARD6	30595370			.	.	.	.	.	.
rs72930904	18	54940070	CCDC68	30224653			.	.	.	.	.	.
rs599550	18	55585157	TCF4	30578418			.	.	.	.	.	.
rs12605156	18	55830883	AC022031.2	30224653	A	T	0.485253	0.492503	0.971403	0.917948	1.02797	0.316751
rs10048404	18	56911251	WDR7	30224653, 30595370	C	T	0.254159	0.248004	1.03327	0.968213	1.10271	0.325962
rs7235890	18	58064883	NEDD4L	30224653			.	.	.	.	.	.
rs487990	18	58214686	NEDD4L	30595370	G	A	0.381645	0.369876	1.05146	0.991935	1.11455	0.0934959
rs6567160	18	60161902	AC090771.2, RNU4-17P	30224653, 30595370	T	C	0.218115	0.215604	1.01489	0.947668	1.08689	0.672686
rs183335240	18	61429591	CDH20	27841878			.	.	.	.	.	.
rs12454712	18	63178651	BCL2	30224653, 30578418	T	C	0.474677	0.482579	1.03217	0.97533	1.09233	0.274434
rs10460108	18	75322196	AC116003.3, TSHZ1	30224653	A	G	0.366402	0.365388	0.995639	0.938861	1.05585	0.882744
rs1898165	18	75328421	TSHZ1, AC116003.3	30578418, 30595370	G	A	0.370574	0.372157	1.0068	0.949529	1.06753	0.819901
rs183203602	19	2154724	AP3D1	30578418			.	.	.	.	.	.
rs55678414	19	2177626	DOT1L	30595370	T	G	0.268344	0.26116	1.03759	0.973359	1.10607	0.25918
rs576345045	19	2181758	DOT1L	30578418			.	.	.	.	.	.
rs12459507	19	2224388	DOT1L	30487518	A	C	0.277264	0.269464	1.04005	0.976299	1.10797	0.226376
rs11672460	19	2588425	GNG7	30595370			.	.	.	.	.	.
rs2629103	19	3115528	GNA11	30595370	G	C	0.483375	0.487736	0.982694	0.92861	1.03993	0.546893
rs1840221	19	4932267	UHRF1	30578418	C	T	0.0785168	0.080775	0.969662	0.872993	1.07704	0.563512
rs2613765	19	5066319	KDM4B	30224653, 30595370	G	A	0.251008	0.250344	0.996474	0.933529	1.06366	0.915311
rs7248104	19	7224420	INSR	27618448	G	A	0.349908	0.362181	0.947874	0.893332	1.00575	0.0769269
rs4247374	19	7252745	INSR	27618452, 28739976, 29455858			.	.	.	.	.	.
rs36047283	19	7255690	INSR	28739976			.	.	.	.	.	.
rs75392157	19	7256232	INSR	30578418			.	.	.	.	.	.
rs12978472	19	7257979	INSR	29912962, 30595370			.	.	.	.	.	.
rs11671314	19	7258394	INSR	28135244			.	.	.	.	.	.
rs10427021	19	7259335	INSR	27841878			.	.	.	.	.	.
rs4804517	19	7341166	AC119396.1, INSR	30595370			.	.	.	.	.	.
rs2009733	19	8333830	KANK3	30224653	A	G	0.358586	0.340396	1.08331	1.02118	1.14923	0.00715865
rs10409243	19	10222312	DNMT1, S1PR2	30595370	C	T	0.240111	0.245116	0.973126	0.910813	1.0397	0.419728
rs2116942	19	10223987	S1PR2, DNMT1	30578418	T	G	0.311487	0.319449	0.963803	0.906731	1.02447	0.230487
rs12976810	19	11195210	KANK2	30595370			.	.	.	.	.	.
rs77279095	19	11415506	RGL3	28135244			.	.	.	.	.	.
rs167479	19	11416089	RGL3	27618447, 27618448, 27841878, 30578418, 30595370			.	.	.	.	.	.
rs17638167	19	11474003	ELAVL3, AC008481.3	27618452	C	T	0.0726433	0.0754367	0.960069	0.861109	1.0704	0.465925
rs8104223	19	15252666	BRD4	30578418			.	.	.	.	.	.
rs3745318	19	16325451	KLF2	30224653	T	C	0.497915	0.494246	0.985431	0.931223	1.04279	0.598106
rs1379281	19	17078976	MYO9B	30487518	G	A	0.342891	0.3368	1.02752	0.968046	1.09065	0.371731
rs3745348	19	17101600	MYO9B	30578418	C	T	0.342517	0.336247	1.02836	0.96882	1.09156	0.358644
rs4808569	19	17108160	MYO9B	27841878			.	.	.	.	.	.
rs7246865	19	17108295	MYO9B	30595370	G	A	0.342514	0.33619	1.02861	0.969054	1.09183	0.354677
rs12459965	19	18341385	PGPEP1	30595370	C	T	0.444237	0.443314	1.00375	0.948193	1.06255	0.89706
rs75746498	19	19149877	BORCS8-MEF2B, MEF2B	29403010, 30487518	G	T	0.260988	0.253709	1.03882	0.973951	1.10802	0.238826
rs58190593	19	19153129	MEF2B, BORCS8-MEF2B	29403010, 30487518	C	T	0.351879	0.348257	1.01605	0.957591	1.07807	0.597074
rs2304130	19	19678719	ZNF101	27618447	A	G	0.110906	0.105701	1.05539	0.964254	1.15513	0.239664
rs143333049	19	19689480	AC011458.2, ZNF101	30595370	A	G	0.0772712	0.0658824	1.18734	1.06698	1.32128	0.000708415
rs11671323	19	21696775	MTDHP4, MTDHP3	28135244	A	G	0.175337	0.172861	1.01737	0.944387	1.096	0.637663
rs6511285	19	21707537	MTDHP3, MTDHP4	30595370	G	A	0.47021	0.462834	0.970796	0.917296	1.02742	0.301684
rs6511291	19	21767600	AC092364.1, ZNF100	30224653	T	C	0.347463	0.343979	0.984715	0.927901	1.04501	0.606478
rs8104559	19	22022365	AC003973.1	30578418	T	C	0.0817246	0.0892251	0.908455	0.819689	1.00683	0.0679642
rs3786516	19	29609412	POP4	30595370	T	A	0.0725999	0.0784478	1.08741	0.975501	1.21215	0.13004
rs62104477	19	29804084	CCNE1, AC008798.3	28135244	G	T	0.080298	0.0869439	0.916887	0.826578	1.01706	0.101495
rs34331990	19	29830654	AC008798.2, CCNE1	27841878	T	G	0.198891	0.198911	0.999877	0.931467	1.07331	0.997289
rs2032905	19	31414662	AC025809.1	30595370	A	G	0.376848	0.38331	0.972947	0.917795	1.03141	0.354479
rs8105753	19	31436641	AC008992.1, AC008794.1	27841878	A	C	0.368336	0.378926	0.955757	0.901349	1.01345	0.127322
rs10417470	19	31713405	RNA5SP471, RNU6-967P	30595370	A	G	0.384479	0.387921	0.985584	0.929913	1.04459	0.596499
rs1821295	19	32099867	LINC01533, LINC01782	30224653	C	T	0.0943147	0.0924772	0.978532	0.88817	1.07809	0.657688
rs7256564	19	33398687	PEPD	30224653	A	G	0.461942	0.470052	0.967934	0.914545	1.02444	0.260813
rs33842	19	33520428	PEPD	30595370	A	G	0.434866	0.452791	1.07533	1.01571	1.13845	0.0128386
rs256741	19	37364937	ZNF875	30595370	C	A	0.219463	0.215671	1.02253	0.954924	1.09491	0.524616
rs12983238	19	38947892	AC011455.2, FBXO17	30224653	A	G	0.496239	0.486172	0.96052	0.907679	1.01644	0.136026
rs9710247	19	40254542	AKT2	28739976	A	G	0.423821	0.422866	1.00392	0.948063	1.06307	0.892478
rs7412	19	44908822	APOE	30578418, 30595370			.	.	.	.	.	.
rs73036519	19	45245104	EXOC3L2, MARK4	30595370			.	.	.	.	.	.
rs10423928	19	45679046	GIPR	30578418	T	A	0.230751	0.229568	1.0067	0.941314	1.07663	0.846485
rs8102876	19	45829584	SYMPK	30595370	C	T	0.176356	0.17022	1.04377	0.968982	1.12432	0.260114
rs439523	19	48732845	RASIP1	30595370			.	.	.	.	.	.
rs73046792	19	49102448	SNRNP70	30224653, 30595370			.	.	.	.	.	.
rs189349094	19	49642643	SCAF1	30595370			.	.	.	.	.	.
rs138877676	19	50432552	MYBPC2, SPIB	30224653			.	.	.	.	.	.
rs56054109	20	2789889	CPXM1, RPL19P1	30595370	G	A	0.26906	0.26772	1.00685	0.944615	1.07318	0.831431
rs1764975	20	4120643	SMOX, AL356414.1	30224653, 30595370	T	A	0.059905	0.0592735	0.988794	0.877618	1.11405	0.853776
rs6085497	20	6335290	AL109618.3, CASC20	30595370	A	G	0.122779	0.130181	1.06931	0.981232	1.1653	0.12678
rs6054200	20	6384998	CASC20, AL109618.3	30578418	G	A	0.109381	0.116975	1.07862	0.985446	1.18061	0.100107
rs6039211	20	8635941	PLCB1	30595370	A	G	0.468762	0.475418	1.02707	0.970469	1.08697	0.358651
rs6108168	20	8645624	PLCB1	28135244	C	A	0.325977	0.327156	0.994652	0.936404	1.05652	0.861059
rs3063286	20	10507905	SLX4IP	30578418	T	TTA	0.429184	0.427202	1.00813	0.952119	1.06743	0.779504
rs2206815	20	10688540	AL050403.2	30595370	C	A	0.422181	0.420877	1.00536	0.949394	1.06463	0.854271
[truncated: 79 more rows]

## Sheet: ST9
Supplementary Table S9. Results of current GWAS for SNPs previously reported to be associated with hypertension in GWAS Catalog.
Information on SNPs previously associated (P in previous GWAS < 5 × 10−8) with hypertension were obtained from the GWAS Catalog (https://www.ebi.ac.uk/gwas/, accessed July 2020). Bold font indicates a suggestive association variant (P < 1 × 10−5) in the current GWAS. GWAS, genome-wide association study; Chr; chromosome, SNP; single nucleotide polymorphism, RA; risk allele, NRA; non-risk allele, O…
SNP	Chr	Position (bp)	Mapped gene	PMID	RA	NRA	Cases MAF	Controls MAF	OR	L95	U95	P value
rs2493292	1	3412095	PRDM16	31879980			.	.	.	.	.	.
rs880315	1	10736809	CASZ1	25249183, 30487518	T	C	0.289094	0.316444	1.1384	1.06972	1.21149	4.96539e-05
rs12046278	1	10739520	CASZ1	31545351	T	C	0.209428	0.22494	1.09556	1.02218	1.17421	0.00478825
rs17367504	1	11802721	MTHFR	31879980	A	G	0.0998152	0.0983518	1.01653	0.924916	1.11722	0.734479
rs34550591	1	11913466	AL021155.4	31879980			.	.	.	.	.	.
rs2226284	1	69869999	LRRC7	22322875	T	C	0.447945	0.4481	0.999372	0.944107	1.05787	0.982762
rs10776752	1	112501706	WNT2B	30487518	G	T	0.314428	0.297409	1.08347	1.01932	1.15167	0.00795077
rs3790604	1	112504257	WNT2B	30487518	C	A	0.318331	0.301039	1.08426	1.02027	1.15227	0.00746505
rs10745332	1	112646431	CAPZA1	25249183	G	A	0.155332	0.162232	1.05302	0.974061	1.13839	0.193351
rs17030613	1	112648185	CAPZA1	30487518	A	C	0.497238	0.486547	1.04371	0.986292	1.10446	0.139214
rs12129649	1	112688881	MOV10	30487518	G	T	0.421936	0.407939	1.05935	1.00035	1.12184	0.0485221
rs9943291	1	119749667	HMGCS2	29523524			.	.	.	.	.	.
rs61824877	1	200273504	LINC00862	29523524	G	A	0.262426	0.268246	0.970582	0.910183	1.03499	0.360021
rs11674660	2	25345846	ARNILA, DNMT3A	31545351	C	T	0.103645	0.102885	1.00824	0.918844	1.10634	0.859911
rs1275988	2	26691496	KCNK3, AC015977.1	30487518	C	T	0.202567	0.222012	0.890167	0.829879	0.954835	0.00123428
rs35021474	2	26693976	KCNK3	30487518	C	G	0.204877	0.225662	0.884159	0.824531	0.9481	0.000585471
rs1731249	2	26697157	KCNK3	30487518	T	A	0.204429	0.225422	0.882946	0.823356	0.94685	0.000514202
rs1731243	2	26707543	KCNK3	30487518	C	T	0.210111	0.230007	0.890489	0.830955	0.954288	0.000717968
rs2586886	2	26709163	KCNK3	31879980	C	T	0.21386	0.233259	0.894206	0.834787	0.957856	0.00083453
rs10495809	2	34080190	LINC01320; LINC01320; LINC01320;	19421330	G	A	0.496503	0.48459	1.04883	0.991129	1.10988	0.100328
rs11124945	2	43650017	PLEKHH2	27670767			.	.	.	.	.	.
rs17046380	2	54814185	EML6	30487518	T	C	0.197043	0.181208	1.10883	1.03243	1.19088	0.00460696
rs79237970	2	68123598	WDR92	31754133			.	.	.	.	.	.
rs10496288	2	83065441	AC098817.1 - AC138623.1 x AC0988	21626137	T	C	0.198152	0.19823	0.999508	0.931032	1.07302	0.989272
rs13420028	2	132430533	GPR39 x GPR39	21626137	T	G	0.145919	0.138967	1.05857	0.976869	1.1471	0.165333
rs2675149	2	164093946	AC016766.1	31879980	T	G	0.482586	0.482399	0.99925	0.94425	1.05745	0.979289
rs10184428	2	164155317	AC016766.1	30487518	C	A	0.422033	0.423271	1.00508	0.949134	1.06433	0.858816
rs1898841	2	164213697	AC016766.1, PRPS1P1	31879980	T	C	0.308089	0.315319	0.966861	0.909438	1.02791	0.284119
rs71427857	2	182633113	DNAJC10, PDE1A	29088834			.	.	.	.	.	.
rs4684242	3	14853598	FGD5	30487518	G	C	0.36908	0.354289	1.06617	1.0054	1.13061	0.0335789
rs2342883	3	14869013	FGD5	31217584	A	G	0.455353	0.448856	0.974112	0.920312	1.03106	0.367559
rs58244401	3	14897830	FGD5	30487518	G	A	0.342225	0.333086	1.04171	0.981374	1.10577	0.18167
rs2643826	3	27521497	AC137675.1, RNU1-96P	30487518	C	T	0.367547	0.351044	1.07433	1.01304	1.13933	0.0127002
rs7651190	3	41724463	ULK4	28498854	A	G	0.106249	0.108429	0.977509	0.891849	1.0714	0.627916
rs7372217	3	41948630	ULK4	28498854	G	A	0.109797	0.109561	0.997591	0.911278	1.09208	0.958387
rs3774427	3	53531601	CACNA1D	30487518	C	G	0.141253	0.119959	1.2067	1.11181	1.3097	6.50831e-06
rs12715461	3	53544856	CACNA1D	30487518	A	G	0.480173	0.449603	1.1308	1.06852	1.19671	2.09994e-05
rs9814480	3	53556438	CACNA1D	30487518	C	T	0.141359	0.121921	1.18568	1.09254	1.28676	4.57588e-05
rs1902859	4	80236549	FGF5, PRDM8	25249183, 30487518	T	C	0.334116	0.33061	1.01593	0.956769	1.07874	0.600178
rs13149993	4	80237391	PRDM8, FGF5	30487518	G	A	0.332163	0.330743	1.00643	0.947751	1.06874	0.833848
rs1458038	4	80243569	FGF5, PRDM8	30487518	C	T	0.334196	0.339712	0.975614	0.918849	1.03589	0.418408
rs11099098	4	80248758	FGF5, PRDM8	30487518	G	T	0.333917	0.3389	0.977924	0.921011	1.03835	0.462299
rs10857147	4	80259918	PRDM8, FGF5	30487518	A	T	0.299359	0.301094	0.991772	0.932374	1.05495	0.790058
rs16998073	4	80263187	PRDM8, FGF5	31879980, 30487518	A	T	0.300904	0.301327	0.997991	0.938297	1.06148	0.948446
rs17004869	4	80283879	FGF5	30487518	A	T	0.122729	0.130409	0.932872	0.856024	1.01662	0.0892058
rs34592089	4	102005766	BANK1, AP002075.1	31879980			.	.	.	.	.	.
rs13107325	4	102267552	SLC39A8	31879980			.	.	.	.	.	.
rs10033366	4	110409934	ENPEP	30487518	T	C	0.214814	0.211482	0.980333	0.915037	1.05029	0.558681
rs4690974	4	155472489	MTND1P22, AC107208.1	31879980	T	C	0.0947767	0.0974668	1.03145	0.936615	1.13588	0.529691
rs6536088	4	155745839	AC104083.1, GUCY1B1	30487518	A	T	0.431889	0.439083	0.971159	0.917261	1.02823	0.313877
rs7715779	5	32690093	NPR3	31879980	T	G	0.120094	0.121864	0.983495	0.90158	1.07285	0.706823
rs1173771	5	32814922	NPR3, AC025459.1	21909115	A	G	0.42565	0.419187	0.973855	0.919687	1.03121	0.363707
rs1173727	5	32830415	AC025459.1, NPR3	31879980	T	C	0.412677	0.409779	0.988105	0.932921	1.04655	0.675506
rs10069554	5	33204354	AC010343.3	30487518	T	C	0.422379	0.42259	0.999135	0.943519	1.05803	0.976117
rs7735940	5	36423829	AC114277.1 - RNA5SP181 x AC11427	21626137	G	T	0.368207	0.352461	0.933957	0.880697	0.990438	0.0228206
rs6453204	5	76143375	SV2C	25117820	A	G	0.149159	0.143436	0.955208	0.882158	1.03431	0.253167
rs1442118	5	104354615	LINC02163	31754133	G	A	0.397959	0.403136	1.0218	0.96443	1.08258	0.463476
rs11749255	5	174642665	HIGD1AP3, MSX2	30237584	A	G	0.262662	0.262045	1.00319	0.940731	1.06981	0.922918
rs1799945	6	26090951	HFE	21909115			.	.	.	.	.	.
rs28724242	6	32661554	HLA-DQB1	32589924			.	.	.	.	.	.
rs2856830	6	33073967	HLA-DPA1	30527956			.	.	.	.	.	.
rs2524095	6	31298340	HLA-B, LINC02571	31879980			.	.	.	.	.	.
rs2596473	6	31463022	AL645933.5, AL645933.2	31879980	G	T	0.347387	0.3473	0.999618	0.941956	1.06081	0.989301
rs805303	6	31648589	BAG6	21909115	G	A	0.428096	0.422967	1.0212	0.964447	1.0813	0.474423
rs805293	6	31720741	LY6G6C, MPIG6B	31879980	T	A	0.503142	0.493778	0.963235	0.910248	1.01931	0.193484
rs3130482	6	31872005	SLC44A4	31879980	C	A	0.355726	0.358691	1.013	0.954882	1.07465	0.6697
rs2021783	6	32077074	TNXB	25249183	C	T	0.151386	0.152282	0.993068	0.917721	1.0746	0.86367
rs2856830	6	33073957	HLA-DPA1	30527956	T	C	0.269298	0.267973	1.00676	0.944552	1.07307	0.834842
rs3798440	6	75846902	MYO6 x MYO6	21626137	C	T	0.0680226	0.0735361	0.919551	0.822189	1.02844	0.142582
rs9375459	6	126826559	AL356534.1	30487518	C	T	0.472274	0.443557	1.12268	1.0608	1.18817	6.7909e-05
rs11754682	6	126856574	AL356534.1	31879980	T	C	0.477296	0.448016	1.12503	1.06305	1.19062	3.8553e-05
rs6969780	7	27119517	HOXA-AS2, HOXA3	28498854, 27618448	G	C	0.163158	0.158776	1.03298	0.956755	1.11528	0.409042
rs6461992	7	27181212	HOXA11	31879980, 30487518	A	G	0.355268	0.364012	1.0387	0.979117	1.10191	0.210134
rs2067087	7	27202041	AC004080.16, HOTTIP	30487518	G	C	0.397265	0.411154	1.05937	0.999898	1.12238	0.0468897
rs1859168	7	27202740	HOTTIP	30487518	A	C	0.377815	0.391708	1.06045	1.00039	1.12411	0.0472845
rs4722675	7	27204343	HOTTIP	30487518	A	G	0.37384	0.388183	1.06271	1.0024	1.12664	0.0397078
rs10279895	7	27288591	HNRNPA1P73, RPL35P4	28498854			.		.	.	.	.
rs11563582	7	27312031	HNRNPA1P73, RPL35P4	28498854			.		.	.	.	.
rs11977526	7	45968511	AC073115.2	28498854	G	A	0.243253	0.221215	0.883669	0.827073	0.944138	0.000262632
rs7801190	7	100860471	SLC12A9	21347282			.	.	.	.	.	.
rs2392929	7	106773623	AC004917.1, LINC02577	31879980	T	G	0.11476	0.108756	1.06236	0.971898	1.16124	0.177707
rs79944011	7	134355236	AC009275.1, AC008154.1	31754133			.	.	.	.	.	.
rs891511	7	151007755	NOS3	27618448	G	A	0.416151	0.417331	1.00487	0.948821	1.06422	0.864286
rs10103692	8	54345567	AC027250.1, RNU105C	30527956	A	G	0.253943	0.259387	0.971868	0.910758	1.03708	0.391601
rs13266183	8	54355052	AC027250.1	30527956	C	T	0.0552418	0.0504641	1.10021	0.971465	1.24602	0.123854
rs7006531	8	94098516	AP003351.1	28498854			.	.	.	.	.	.
rs2469997	8	119341027	MIR548AZ - AC021733.4 x MIR548AZ	21626137			.	.	.	.	.	.
rs7827545	8	134554324	ZFAT x ZFAT	21626137	C	T	0.280961	0.293482	1.06308	0.99832	1.13203	0.0579784
rs78192203	8	141364973	GPR20	28498854			.	.	.	.	.	.
rs62525059	8	142901545	GML, CYP11B2	30487518	G	A	0.334577	0.370618	0.853859	0.804294	0.906478	2.58013e-07
rs6418	8	142914947	CYP11B2, GML	30487518	A	G	0.313535	0.346292	0.862204	0.811337	0.91626	1.8296e-06
rs12679242	8	142916672	CYP11B2	30487518	C	T	0.310096	0.343881	0.857594	0.806858	0.91152	9.22544e-07
rs1333047	9	22124505	CDKN2B-AS1	30487518	A	T	0.330965	0.33716	1.02824	0.968272	1.09192	0.360309
rs115795127	9	83378986	FRMD3	28498854			.	.	.	.	.	.
rs12258967	10	18439030	CACNB2	31879980			.	.	.	.	.	.
rs1530440	10	61764833	CABCOCO1	31879980	C	T	0.13337	0.136656	0.972252	0.89471	1.05651	0.507141
rs932764	10	94136183	PLCE1	21909115	A	G	0.464712	0.4708	1.02475	0.968252	1.08455	0.392213
rs2274224	10	94279840	PLCE1, PLCE1-AS1	31879980	G	C	0.445662	0.45073	0.979714	0.925516	1.03709	0.479362
rs1004467	10	102834750	CYP17A1	31879980, 30487518	A	G	0.301757	0.324644	0.899034	0.845414	0.956055	0.000686341
rs4409766	10	102856906	BORCS7-ASMT, BORCS7	25249183, 30487518	T	C	0.259794	0.283776	0.885826	0.830647	0.944669	0.000222101
rs12413409	10	102959339	CNNM2	31879980	G	A	0.238722	0.262458	0.881205	0.824815	0.94145	0.000173273
rs11191548	10	103086421	CNNM2	30487518	T	C	0.238583	0.261831	0.883389	0.826845	0.943799	0.000240221
rs11191580	10	103146454	NT5C2	31879980, 30487518	T	C	0.238487	0.261617	0.883899	0.827314	0.944354	0.000256865
rs12219304	10	103171827	NT5C2	30487518	G	C	0.2323	0.254461	0.886557	0.829301	0.947766	0.00035326
rs11191593	10	103179458	NT5C2	30487518	T	C	0.238925	0.262053	0.884036	0.827476	0.944461	0.000253799
rs112913898	10	103199143	ST13P13, NT5C2	30487518	G	A	0.233901	0.256094	0.886882	0.829735	0.947964	0.000335207
rs4387287	10	103918139	STN1	27618447	A	C	0.157116	0.159396	1.01726	0.941225	1.09944	0.66679
rs180912	10	113982069	ADRB1, NHLRC2	30487518	T	G	0.404637	0.403202	1.00598	0.949631	1.06567	0.838988
rs569550	11	1865838	AC051649.1, LSP1	30487518	T	G	0.231707	0.242789	1.06316	0.994336	1.13676	0.069502
rs4980389	11	1871355	LSP1	30487518	G	A	0.230852	0.240737	1.05639	0.987907	1.12963	0.104728
rs1973765	11	1877434	LSP1	30487518	T	C	0.244092	0.253559	1.05196	0.985002	1.12347	0.125206
rs2649044	11	9742422	SWAP70	30487518	C	T	0.398326	0.379925	1.0805	1.01977	1.14484	0.00867491
rs4910498	11	9743956	SWAP70	30487518	A	T	0.400335	0.381505	1.08231	1.02153	1.1467	0.00717617
rs56352102	11	10247046	SBF2	31879980	C	T	0.0605941	0.0595382	1.01888	0.904856	1.14727	0.757389
rs1580004	11	10348873	AMPD3	31879980	A	C	0.311645	0.315341	0.982974	0.924753	1.04486	0.584356
rs118140307	11	40895426	LRRC4C	31754133			.	.	.	.	.	.
rs11039149	11	47255124	NR1H3	31879980			.	.	.	.	.	.
rs2293579	11	47419207	PSMC3	31879980	G	A	0.27195	0.256075	1.08515	1.01816	1.15654	0.0118882
rs7120548	11	47641380	MTCH2	31879980	T	C	0.26813	0.25248	1.08469	1.01744	1.15639	0.0129072
rs1872167	11	47879717	AC023232.1, NUP160	31879980	C	T	0.395256	0.408103	0.947947	0.894683	1.00438	0.0700545
rs3942852	11	48093537	PTPRJ	31879980	C	T	0.187094	0.182709	0.971323	0.90329	1.04448	0.435025
rs16905753	11	48264354	OR4X1	31879980	C	T	0.172089	0.168835	1.02328	0.949331	1.10299	0.550596
rs7924431	11	49245594	AC118942.1, FOLH1	31879980	C	T	0.157694	0.151142	1.05146	0.972785	1.13651	0.209009
rs11230728	11	61510226	LRRC10B	30487518	A	G	0.485488	0.465118	0.921556	0.870831	0.975235	0.00473125
rs5016282	11	89008492	GRM5	31879980			.	.	.	.	.	.
rs145054295	11	96709521	AP003066.1	31217584			.	.	.	.	.	.
rs10895001	11	100662290	PPIAP43, RN7SL222P	31879980	G	A	0.459562	0.454777	0.980901	0.926766	1.0382	0.507276
rs6590811	11	100708153	ARHGAP42	30487518	C	T	0.459612	0.45373	1.02399	0.967475	1.0838	0.413328
rs6590812	11	100711497	ARHGAP42	30487518	G	A	0.459995	0.454543	1.02221	0.965798	1.08192	0.448305
rs633185	11	100722807	ARHGAP42	30487518, 21909115	G	C	0.463339	0.456894	1.02629	0.969678	1.0862	0.371551
rs604723	11	100739815	ARHGAP42	30487518	T	C	0.463596	0.457457	1.02502	0.968482	1.08485	0.394872
rs35473622	11	100821835	ARHGAP42	31879980	A	G	0.437975	0.434479	0.985887	0.93124	1.04374	0.626342
rs5006548	12	32539299	FGD4	30487518	G	T	0.172463	0.166251	1.04516	0.969629	1.12656	0.234886
rs7302981	12	50144032	AC074032.1, CERS5	27618447, 27618448	A	G	0.0591497	0.0561373	0.946042	0.838848	1.06693	0.366003
rs2681472	12	89615182	ATP2B1	19430479	A	G	0.363401	0.383687	0.916948	0.864634	0.972426	0.00374008
rs2681492	12	89619312	ATP2B1	31879980	T	C	0.3633	0.383209	0.9184	0.865999	0.973971	0.00438854
rs7297206	12	89625452	ATP2B1	30487518	C	T	0.226106	0.239463	1.07768	1.00736	1.15291	0.0297742
rs17249754	12	89666809	ATP2B1	25249183	G	A	0.362318	0.381253	0.922113	0.869469	0.977945	0.00656685
rs79105258	12	111280427	CUX2	30487518	C	A	0.246415	0.268997	0.888603	0.832313	0.9487	0.000265196
rs10849937	12	111354623	CUX2, PHETA1	31879980	A	G	0.27098	0.272281	1.0066	0.944538	1.07274	0.839912
rs10774625	12	111472415	ATXN2	31879980			.	.	.	.	.	.
rs35444	12	115114632	AC078880.1, AC008125.1	30487518	A	G	0.233272	0.258077	0.874643	0.818255	0.934918	8.88029e-05
rs35443	12	115115073	AC008125.1, AC078880.1	30487518	G	C	0.233274	0.257998	0.875017	0.818604	0.935318	9.36674e-05
rs35434	12	115116871	AC078880.1, AC008125.1	30487518	G	A	0.232571	0.257427	0.874186	0.81777	0.934493	8.05168e-05
rs118131161	13	110131585	AL390755.3, AL390755.1	31754133			.	.	.	.	.	.
rs35085068	14	22940700	AL132780.1	31879980	C	A	0.19289	0.195209	1.01494	0.94475	1.09034	0.685643
rs4905794	14	99013332	AL162151.3, AL162151.1	29973135	G	A	0.346211	0.350254	1.01797	0.959224	1.08032	0.55896
rs2400940	14	100758585	DLK1, MEG3	31754133	G	A	0.325878	0.308462	0.922717	0.868584	0.980224	0.00898533
rs28495639	15	50464426	USP8	30487518	C	A	0.175314	0.17804	0.981438	0.911115	1.05719	0.622783
rs8036030	15	74424268	SEMA7A	31879980	A	G	0.492416	0.483557	0.965165	0.912065	1.02136	0.221037
rs936226	15	74776941	CYP1A2, CSK	31879980	C	T	0.385122	0.374767	0.956996	0.902916	1.01431	0.137151
rs6495127	15	74902149	FAM219B, MPI	31879980	C	T	0.122551	0.124906	1.02196	0.937568	1.11395	0.622029
rs17514846	15	90873320	FURIN	30487518	C	A	0.14122	0.146976	0.954397	0.880065	1.03501	0.259576
rs8039305	15	90879313	FURIN	30487518	T	C	0.142282	0.147262	0.960567	0.885961	1.04146	0.321558
rs7497304	15	90885946	FES	31879980			.	.	.	.	.	.
rs13333226	16	20354332	UMOD	21082022	A	G	0.0602712	0.0532091	1.14124	1.01249	1.28635	0.0305002
rs4888372	16	75279587	RNU6-758P, BCAR1	31879980	G	A	0.451775	0.459614	1.03211	0.975083	1.09246	0.27352
rs3744760	17	45118614	PLCD3	31879980	T	C	0.50037	0.485842	1.05985	1.00154	1.12154	0.0441435
rs117470167	17	48589121	HOXB-AS3, HOXB3	31879980			.	.	.	.	.	.
rs8068318	17	61406405	TBX2, TBX2-AS1	27618447	C	T	0.375416	0.364223	1.0492	0.98962	1.11237	0.108561
rs9907379	17	61412532	LINC02875	30487518	T	C	0.320601	0.327968	1.03419	0.973406	1.09877	0.278279
rs139293840	17	80556559	RPTOR	30487518			.	.	.	.	.	.
rs6506537	18	794272	YES1	30487518	T	C	0.32939	0.328184	1.00548	0.94674	1.06787	0.859159
rs403814	18	6282594	L3MBTL4	27480026	A	C	0.140296	0.140449	0.998732	0.920607	1.08349	0.97567
rs2217560	18	72483704	AC069114.1, CBLN2	23502781	G	A	0.25084	0.258914	1.04343	0.977588	1.11371	0.202852
rs34328549	19	7253173	INSR	31879980			.	.	.	.	.	.
rs167479	19	11416089	RGL3	31879980, 27618448, 27618447			.	.	.	.	.	.
rs8101673	19	17116525	MYO9B	30487518	C	T	0.348077	0.342976	1.02281	0.963814	1.08542	0.4339
rs66978877	19	18344847	PGPEP1	30487518	T	C	0.451693	0.449654	1.00827	0.952551	1.06725	0.777386
rs429358	19	44908684	APOE	31055733	T	C	0.102777	0.105805	0.968105	0.882107	1.06249	0.477881
rs1327235	20	10988382	AL050403.2	31879980	A	G	0.498423	0.497199	1.00491	0.949631	1.06341	0.864946
rs200752	20	15618886	MACROD2 x MACROD2	21626137			.	.	.	.	.	.
rs6015450	20	59176062	ZNF831	21909115			.	.	.	.	.	.
rs16982520	20	59183665	ZNF831	31879980			.	.	.	.	.	.
Bold font indicates a suggestive association variant (P < 1×10−5). Information of SNPs previously associated with hypertension were obtained from the GWAS Catalogue (https://www.ebi.ac.uk/gwas/, accessed July 2020). GWAS, genome-wide association study; Chr; chromosome, SNP; single nucleotide polymorphism, RA; risk allele, NRA; non-risk allele, OR; odds ratio, L95; lower 95% confidence limit, U95;…

[truncated: 3 more sheets: ST10, ST11, ST12]
